# Supplementary material for: Data on the effect of heat and other technical variables on the detection of microRNAs in human serum
Source: Data Brief. 2019 Mar 7;24:103750. doi: 10.1016/j.dib.2019.103750 (PMC6441724; doi:10.1016/j.dib.2019.103750)
Supplement: Supplemental File 1 — Raw data of the RT-qPCR assays included in the current manuscript. [file mmc2.xlsx]

## Sheet: Applied Biosyst Arrays Raw Data
Raw data of Applied Biosystems arrays (n = 4 per experimental condition; total n = 16)
	Pre-treatment:	No Heat	Heat	No Heat	Heat	No Heat	Heat	No Heat	Heat	No Heat	Heat	No Heat	Heat	No Heat	Heat	No Heat	Heat
	RNA source:	SeraMir kit	SeraMir kit	SeraMir kit	SeraMir kit	SeraMir kit	SeraMir kit	SeraMir kit	SeraMir kit	miRCURY kit	miRCURY kit	miRCURY kit	miRCURY kit	miRCURY kit	miRCURY kit	miRCURY kit	miRCURY kit
	qRT-PCR workflow:	Applied Biosystems	Applied Biosystems	Applied Biosystems	Applied Biosystems	Applied Biosystems	Applied Biosystems	Applied Biosystems	Applied Biosystems	Applied Biosystems	Applied Biosystems	Applied Biosystems	Applied Biosystems	Applied Biosystems	Applied Biosystems	Applied Biosystems	Applied Biosystems
	Sample ID:	46876	46876	47714	47714	47719	47719	47743	47743	46876	46876	47714	47714	47719	47719	47743	47743
Position	Detector	Ct value	Ct value	Ct value	Ct value	Ct value	Ct value	Ct value	Ct value	Ct value	Ct value	Ct value	Ct value	Ct value	Ct value	Ct value	Ct value
A1	hsa-let-7a-000377	27.6081	Undetermined	29.4598	Undetermined	35.9541	Undetermined	28.1201	Undetermined	28.4856	30.5386	29.9921	32.8145	30.9658	33.3403	31.3922	Undetermined
A2	hsa-let-7c-000379	29.7086	33.2831	29.8436	35.7557	31.9926	Undetermined	29.3958	Undetermined	29.3975	29.9601	29.41	31.8961	30.5015	30.1102	30.1392	30.3869
A3	hsa-let-7d-002283	24.9212	28.8552	25.5376	28.2217	27.9715	Undetermined	25.1054	Undetermined	25.621	25.7224	26.1378	26.9559	26.0127	26.6423	26.6399	26.4931
A4	hsa-let-7e-002406	22.531	26.485	23.3815	26.3486	24.9865	Undetermined	23.3274	Undetermined	23.7962	23.842	23.9379	24.9344	24.1657	24.6039	24.3887	24.643
A5	hsa-let-7f-000382	28.2555	Undetermined	30.7058	Undetermined	30.9814	Undetermined	28.9517	Undetermined	29.7093	31.6251	31.4063	Undetermined	31.1465	Undetermined	Undetermined	31.3455
A6	hsa-let-7g-002282	24.8242	29.3456	25.4695	28.7259	26.9877	Undetermined	25.286	Undetermined	25.8275	25.8464	26.0436	27.7891	26.4071	27.3714	26.8608	26.7917
A7	hsa-miR-1-002222	32.7376	Undetermined	33.0302	Undetermined	34.9857	Undetermined	33.2961	Undetermined	33.854	32.1902	Undetermined	Undetermined	32.7194	Undetermined	Undetermined	35.3017
A8	hsa-miR-9-000583	Undetermined	Undetermined	34.6588	Undetermined	Undetermined	Undetermined	33.9211	Undetermined	Undetermined	Undetermined	Undetermined	Undetermined	Undetermined	Undetermined	Undetermined	Undetermined
A9	hsa-miR-10a-000387	30.8041	36.5134	29.6372	33.538	31.9936	Undetermined	30.4937	Undetermined	30.9481	29.2741	31.0608	30.6338	30.829	32.0007	31.5707	34.0281
A10	hsa-miR-10b-002218	Undetermined	Undetermined	Undetermined	Undetermined	Undetermined	Undetermined	Undetermined	Undetermined	Undetermined	Undetermined	Undetermined	Undetermined	Undetermined	Undetermined	Undetermined	Undetermined
A11	U6 snRNA-001973	22.5156	27.0745	22.627	26.1617	24.7773	27.4098	24.0101	28.053	22.7045	23.2289	22.3284	23.0133	23.1607	23.9323	24.2311	24.545
A12	U6 snRNA-001973	22.5771	27.1245	22.4489	26.0634	24.9445	27.8227	24.1733	28.0199	22.8716	23.2356	22.4963	22.9689	23.2464	23.7858	24.179	24.586
A13	hsa-miR-15a-000389	29.8448	35.0267	29.9707	34.6751	30.0324	Undetermined	29.7798	Undetermined	30.423	30.5807	30.1602	30.645	30.1122	30.9856	29.9058	31.5133
A14	hsa-miR-15b-000390	25.8203	28.8012	26.6995	29.7786	29.9991	Undetermined	26.2079	36.4882	27.2605	27.2679	27.4987	27.79	27.712	27.693	28.4038	28.1267
A15	hsa-miR-16-000391	19.7973	23.4667	21.0116	22.9739	21.9628	33.506	20.0329	30.41	20.2946	21.1859	20.6515	22.1808	19.8109	21.0539	20.5026	21.0032
A16	hsa-miR-17-002308	21.4295	24.3713	22.4186	24.6333	23.9618	31.2809	21.7509	27.9358	21.359	21.909	22.3702	23.4635	21.6977	22.7034	22.1263	22.3739
A17	hsa-miR-18a-002422	29.2412	31.583	28.8898	32.2704	30.999	Undetermined	29.0534	Undetermined	28.0972	29.2454	30.013	30.9828	28.6923	29.8528	29.0242	29.2563
A18	hsa-miR-18b-002217	29.5008	32.7034	30.6234	36.3768	30.9823	36.0979	30.6311	Undetermined	30.686	30.643	31.9477	33.9087	30.3729	32.1659	30.7382	30.9213
A19	hsa-miR-19a-000395	27.0813	29.0827	27.6535	28.9097	28.9774	Undetermined	26.9116	33.7611	26.1028	26.2685	27.655	28.4142	26.2599	27.2428	26.6877	27.3218
A20	hsa-miR-19b-000396	23.07	24.8403	23.3141	25.4827	25.0038	32.6556	22.9509	30.6484	22.2529	23.0392	23.2421	24.0755	22.1191	23.3705	23.1859	23.3163
A21	hsa-miR-20a-000580	22.5521	25.217	23.4229	25.6501	23.9506	Undetermined	22.6728	31.3585	22.3454	22.9069	23.5845	24.1608	22.602	23.4223	22.9795	23.1238
A22	hsa-miR-20b-001014	25.0022	28.5336	25.6285	28.5502	26.9771	Undetermined	25.0789	Undetermined	25.2016	25.7217	25.9012	26.9982	25.0101	26.0973	25.7732	25.9455
A23	hsa-miR-21-000397	25.3235	27.4881	23.9758	24.9846	26.9703	Undetermined	25.4409	31.2533	24.6863	24.9669	23.6864	23.6897	24.744	25.4669	25.3751	25.2665
A24	hsa-miR-22-000398	Undetermined	Undetermined	31.6368	Undetermined	Undetermined	Undetermined	Undetermined	Undetermined	Undetermined	Undetermined	Undetermined	Undetermined	Undetermined	Undetermined	Undetermined	Undetermined
B1	hsa-miR-23a-000399	30.8929	Undetermined	32.1361	Undetermined	Undetermined	Undetermined	30.5708	Undetermined	Undetermined	Undetermined	Undetermined	33.2025	Undetermined	Undetermined	Undetermined	Undetermined
B2	hsa-miR-23b-000400	34.3319	Undetermined	Undetermined	Undetermined	Undetermined	Undetermined	Undetermined	Undetermined	Undetermined	Undetermined	Undetermined	Undetermined	35.3288	37.2574	34.6975	Undetermined
B3	hsa-miR-24-000402	22.4418	25.1048	22.515	25.2706	24.9865	31.5495	22.4631	31.079	22.4875	23.7597	22.5973	24.2968	22.6213	23.7189	22.9945	23.6116
B4	hsa-miR-25-000403	26.7727	29.427	27.5289	29.4397	28.9749	Undetermined	27.024	31.3246	26.6014	27.1845	27.0037	27.9525	26.5739	27.5544	26.749	27.4152
B5	hsa-miR-26a-000405	23.9033	27.2221	24.2242	26.5562	25.9619	Undetermined	24.121	Undetermined	24.1759	24.646	24.6297	25.539	24.6603	25.1694	24.4562	24.6895
B6	hsa-miR-26b-000407	25.5852	28.612	26.443	28.5556	28.9738	Undetermined	26.4482	Undetermined	25.7059	26.0888	26.1409	27.2776	26.3841	26.8687	26.5078	26.7446
B7	hsa-miR-27a-000408	27.1108	28.5179	28.0807	29.141	29.9743	34.7405	27.5601	Undetermined	26.4535	27.1686	28.8054	28.4836	27.2248	27.2158	27.1534	26.9883
B8	hsa-miR-27b-000409	29.809	35.0614	29.1429	31.3931	29.9609	Undetermined	28.777	Undetermined	27.8563	28.3359	31.4056	30.2613	29.0559	29.8908	28.8534	28.5993
B9	hsa-miR-28-3p-002446	26.1706	29	26.3939	28.5273	27.9802	34.3293	26.4768	29.8391	26.4085	26.8545	27.3978	27.972	26.8004	27.3811	27.6902	27.1161
B10	hsa-miR-28-000411	28.6337	30.5488	28.2316	30.1748	30.9685	Undetermined	28.4688	Undetermined	28.7518	28.9843	28.8738	30.3783	28.8157	28.9341	28.7443	29.0608
B11	U6 snRNA-001973	22.4749	26.9814	22.7564	26.3309	24.7854	27.4139	23.9903	27.7665	22.843	23.3709	22.484	23.1447	23.2527	23.5153	24.4157	24.7707
B12	U6 snRNA-001973	22.5401	27.0596	22.8479	26.2587	24.8491	27.6826	24.0642	28.0109	22.8683	23.3129	22.4538	22.9318	23.251	23.6662	24.3385	24.4323
B13	hsa-miR-29a-002112	26.9344	28.5329	27.2788	28.8419	28.9476	Undetermined	27.244	30.7909	25.9892	26.6977	26.863	27.9411	26.6714	26.8354	26.4337	26.7398
B14	hsa-miR-29b-000413	31.8518	Undetermined	Undetermined	Undetermined	Undetermined	Undetermined	Undetermined	Undetermined	Undetermined	Undetermined	35.207	Undetermined	32.5042	35.0151	33.9793	34.079
B15	hsa-miR-29c-000587	26.9766	28.7137	26.6773	28.1981	28.9593	32.6286	26.7498	33.1723	26.5379	27.2173	26.9441	27.7734	26.5114	27.721	26.5224	27.1535
B16	hsa-miR-30b-000602	23.1939	25.3144	23.5671	25.0162	25.9813	Undetermined	23.3743	31.6595	23.0057	23.6198	23.8341	24.5123	23.3004	24.1656	23.4421	23.6415
B17	hsa-miR-30c-000419	24.5516	26.2431	24.8273	26.3333	26.9622	33.6552	24.589	31.04	24.3072	24.5814	25.0653	25.8516	24.6576	25.1226	24.689	24.6444
B18	hsa-miR-31-002279	Undetermined	Undetermined	Undetermined	Undetermined	32.991	Undetermined	Undetermined	Undetermined	Undetermined	Undetermined	Undetermined	Undetermined	Undetermined	Undetermined	Undetermined	Undetermined
B19	hsa-miR-32-002109	30.5491	Undetermined	32.6108	31.625	32.9699	Undetermined	32.7559	Undetermined	30.1635	31.4447	Undetermined	Undetermined	31.9219	30.9072	32.2677	33.5822
B20	hsa-miR-33b-002085	Undetermined	Undetermined	Undetermined	Undetermined	Undetermined	Undetermined	Undetermined	Undetermined	Undetermined	Undetermined	Undetermined	Undetermined	Undetermined	Undetermined	Undetermined	Undetermined
B21	hsa-miR-34a-000426	Undetermined	Undetermined	34.7631	Undetermined	Undetermined	Undetermined	Undetermined	Undetermined	Undetermined	Undetermined	32.1182	Undetermined	Undetermined	Undetermined	Undetermined	Undetermined
B22	hsa-miR-34c-000428	Undetermined	Undetermined	Undetermined	Undetermined	Undetermined	Undetermined	Undetermined	Undetermined	Undetermined	Undetermined	Undetermined	Undetermined	Undetermined	Undetermined	Undetermined	Undetermined
B23	hsa-miR-92a-000431	22.8708	25.2152	23.0081	25.0724	24.9646	29.7773	23.0016	28.8106	22.3621	23.2174	22.8267	23.8989	22.38	23.084	23.0324	23.2098
B24	mmu-miR-93-001090	25.2561	27.9302	26.5499	30.2838	27.9742	Undetermined	25.6838	34.4467	25.5134	26.0878	26.2294	27.4435	25.8268	27.0619	26.4902	26.8748
C1	hsa-miR-95-000433	Undetermined	Undetermined	32.9811	33.6561	Undetermined	Undetermined	33.0354	Undetermined	Undetermined	37.3851	31.8636	32.6631	33.2396	30.3668	Undetermined	32.7328
C2	mmu-miR-96-000186	Undetermined	Undetermined	Undetermined	Undetermined	Undetermined	Undetermined	Undetermined	Undetermined	Undetermined	Undetermined	Undetermined	Undetermined	Undetermined	33.6465	Undetermined	Undetermined
C3	hsa-miR-98-000577	Undetermined	Undetermined	Undetermined	Undetermined	Undetermined	Undetermined	Undetermined	Undetermined	Undetermined	Undetermined	Undetermined	Undetermined	Undetermined	Undetermined	Undetermined	Undetermined
C4	hsa-miR-99a-000435	34.414	34.1001	31.0763	32.9158	32.994	Undetermined	33.0366	Undetermined	31.4591	Undetermined	33.3151	Undetermined	32.3463	34.3498	34.4311	32.4782
C5	hsa-miR-99b-000436	28.3722	31.0801	28.5187	30.1604	29.9749	Undetermined	27.4022	Undetermined	28.9402	28.9641	28.4833	28.8349	28.0847	29.5367	28.1264	28.5808
C6	hsa-miR-100-000437	30.9151	Undetermined	31.1245	32.1552	32.9662	Undetermined	32.8061	Undetermined	30.7166	33.5324	30.975	Undetermined	32.2976	35.6396	34.5568	31.6883
C7	hsa-miR-101-002253	30.0092	Undetermined	29.0242	Undetermined	30.9696	Undetermined	29.9811	Undetermined	28.724	29.5727	30.2084	29.819	28.4737	29.8839	28.8075	29.6108
C8	hsa-miR-103-000439	26.0456	29.7644	26.7541	29.2771	27.9933	Undetermined	26.3967	34.2786	27.2441	26.9104	27.3202	28.3021	27.6487	28.562	27.1098	27.7173
C9	hsa-miR-105-002167	Undetermined	Undetermined	Undetermined	Undetermined	Undetermined	Undetermined	Undetermined	Undetermined	Undetermined	Undetermined	Undetermined	Undetermined	Undetermined	Undetermined	Undetermined	Undetermined
C10	hsa-miR-106a-002169	21.5129	24.2057	22.3608	24.6292	23.9644	30.8131	21.9092	27.8376	21.4532	22.1543	22.4635	23.4945	21.8285	22.6917	22.279	22.4878
C11	RNU44-001094	Undetermined	Undetermined	Undetermined	Undetermined	Undetermined	Undetermined	Undetermined	Undetermined	Undetermined	Undetermined	Undetermined	Undetermined	Undetermined	Undetermined	Undetermined	Undetermined
C12	hsa-miR-106b-000442	25.9881	28.9355	26.749	29.4197	28.9484	36.4374	26.6262	33.2848	25.9335	26.964	27.5874	28.3954	26.7664	26.9931	26.8351	26.8348
C13	hsa-miR-107-000443	31.0639	Undetermined	30.7503	Undetermined	32.9816	Undetermined	33.2191	Undetermined	Undetermined	Undetermined	Undetermined	34.4998	Undetermined	Undetermined	Undetermined	33.8181
C14	hsa-miR-122-002245	26.9736	29.2261	23.3594	24.9385	28.989	34.6332	28.261	Undetermined	26.0745	26.3283	22.311	23.6967	27.5838	26.9873	28.9959	28.4678
C15	mmu-miR-124a-001182	Undetermined	Undetermined	Undetermined	Undetermined	Undetermined	Undetermined	Undetermined	Undetermined	Undetermined	36.8685	Undetermined	Undetermined	Undetermined	Undetermined	Undetermined	Undetermined
C16	hsa-miR-125a-3p-002199	Undetermined	Undetermined	Undetermined	Undetermined	32.9661	Undetermined	Undetermined	Undetermined	Undetermined	Undetermined	Undetermined	Undetermined	Undetermined	33.0762	32.9021	Undetermined
C17	hsa-miR-125a-5p-002198	29.3814	31.861	28.9185	30.245	30.9691	34.1877	27.9084	31.7392	30.2328	30.9261	29.1505	30.8915	28.9001	29.1905	28.6782	28.5634
C18	hsa-miR-125b-000449	30.7017	31.947	30.3492	30.5021	33.9801	Undetermined	30.7275	Undetermined	30.3157	30.3389	29.4065	29.9784	31.5547	31.4262	31.557	30.7908
C19	hsa-miR-126-002228	20.5747	22.8205	20.7515	23.0018	22.9738	27.9594	20.9432	26.2693	20.9667	21.3293	21.1795	22.0986	21.1219	21.8694	21.4433	21.5226
C20	hsa-miR-127-000452	30.9488	32.8882	28.8835	33.8991	30.9912	Undetermined	32.3055	Undetermined	35.2934	36.2774	30.6542	32.9372	29.57	30.1608	35.5031	32.2806
C21	hsa-miR-127-5p-002229	Undetermined	Undetermined	Undetermined	Undetermined	Undetermined	Undetermined	Undetermined	Undetermined	Undetermined	Undetermined	Undetermined	Undetermined	Undetermined	Undetermined	Undetermined	Undetermined
C22	hsa-miR-128a-002216	30.1704	32.8564	31.637	31.9483	30.9914	Undetermined	30.6882	Undetermined	29.1367	29.8181	29.2931	32.284	30.9694	32.7004	29.8459	31.4467
C23	mmu-miR-129-3p-001184	Undetermined	Undetermined	Undetermined	Undetermined	Undetermined	Undetermined	Undetermined	Undetermined	Undetermined	Undetermined	Undetermined	Undetermined	Undetermined	Undetermined	Undetermined	Undetermined
C24	hsa-miR-129-000590	Undetermined	Undetermined	Undetermined	Undetermined	Undetermined	Undetermined	Undetermined	Undetermined	Undetermined	Undetermined	Undetermined	Undetermined	Undetermined	Undetermined	Undetermined	Undetermined
D1	hsa-miR-130a-000454	25.1032	27.4014	24.9727	27.5014	26.9784	33.1547	24.6852	31.2975	24.8056	25.8019	24.9393	26.883	24.696	25.3511	24.9754	25.5219
D2	hsa-miR-130b-000456	27.2086	29.0267	27.0304	32.0966	28.9352	Undetermined	27.8809	Undetermined	27.4411	28.522	27.8551	29.1753	27.7247	28.6542	28.325	28.7133
D3	hsa-miR-132-000457	32.2535	Undetermined	27.5575	32.505	32.9738	Undetermined	30.4857	Undetermined	29.8652	29.5014	26.9725	28.7485	30.4998	30.5907	29.719	30.7681
D4	hsa-miR-133a-002246	28.5377	29.755	30.1958	31.2151	31.9822	Undetermined	28.3006	Undetermined	29.3841	29.6059	29.5765	31.5479	30.3337	32.8701	28.2092	29.1054
D5	hsa-miR-133b-002247	Undetermined	34.9076	Undetermined	Undetermined	32.9478	Undetermined	35.4028	Undetermined	36.1956	34.8987	35.52	Undetermined	34.5575	34.3686	Undetermined	34.8307
D6	mmu-miR-134-001186	28.4138	33.5461	27.6759	30.4471	29.9827	31.1176	29.8425	30.6234	29.0664	30.1843	27.9434	29.3335	27.1468	29.0148	30.3843	31.5832
D7	hsa-miR-135a-000460	Undetermined	Undetermined	Undetermined	33.7542	36.9089	Undetermined	Undetermined	Undetermined	Undetermined	Undetermined	Undetermined	32.4937	Undetermined	Undetermined	Undetermined	33.2737
D8	hsa-miR-135b-002261	Undetermined	Undetermined	Undetermined	Undetermined	Undetermined	Undetermined	Undetermined	Undetermined	Undetermined	Undetermined	Undetermined	Undetermined	Undetermined	Undetermined	Undetermined	39.3315
D9	hsa-miR-136-000592	35.1891	33.2625	33.9364	35.1356	35.9858	34.4535	35.4183	35.9479	32.7892	32.8268	34.237	36.8835	32.7453	35.7014	33.1107	32.9885
D10	mmu-miR-137-001129	Undetermined	Undetermined	Undetermined	Undetermined	Undetermined	Undetermined	Undetermined	Undetermined	Undetermined	Undetermined	Undetermined	Undetermined	Undetermined	Undetermined	Undetermined	Undetermined
D11	hsa-miR-138-002284	Undetermined	Undetermined	Undetermined	Undetermined	Undetermined	Undetermined	31.7061	Undetermined	Undetermined	Undetermined	Undetermined	Undetermined	Undetermined	Undetermined	Undetermined	Undetermined
D12	hsa-miR-139-3p-002313	31.4898	Undetermined	32.5626	35.4076	30.9532	Undetermined	35.0788	Undetermined	33.7271	Undetermined	Undetermined	Undetermined	32.4962	32.9643	34.5424	Undetermined
D13	hsa-miR-139-5p-002289	25.7775	27.9025	25.8766	27.9696	27.9633	Undetermined	25.9697	33.3996	26.62	26.9067	26.2194	27.0964	26.7276	27.303	26.8458	26.6541
D14	hsa-miR-140-3p-002234	29.3343	31.7549	28.7744	30.5891	30.9806	Undetermined	28.7696	Undetermined	28.6145	31.6744	29.0031	30.498	28.0651	30.0135	29.0337	29.5682
D15	mmu-miR-140-001187	27.0602	29.1503	27.7848	29.428	29.9633	37.9603	27.1748	33.1457	26.6506	27.857	27.6212	29.6256	27.1758	29.052	27.0409	28.1941
D16	hsa-miR-141-000463	31.7708	Undetermined	32.272	Undetermined	Undetermined	Undetermined	Undetermined	Undetermined	Undetermined	Undetermined	34.3925	Undetermined	31.9693	Undetermined	31.7443	32.0133
D17	hsa-miR-142-3p-000464	22.9079	24.906	22.7943	25.0493	24.9525	33.1996	23.0143	29.7712	22.798	23.2099	24.9246	24.8327	22.9015	23.4978	23.2267	23.4074
D18	hsa-miR-142-5p-002248	29.3924	31.6349	29.4225	30.8982	30.993	Undetermined	29.0773	Undetermined	27.7309	29.037	29.6946	29.9347	28.6056	29.1537	28.7719	28.3053
D19	hsa-miR-143-002249	29.5883	34.94	29.6262	30.2402	30.9935	Undetermined	28.7482	Undetermined	30.0675	29.4393	30.5747	30.4346	29.0475	29.9886	29.829	31.2433
D20	hsa-miR-145-002278	28.2274	29.9865	28.8688	31.1097	28.9699	35.8184	28.2696	Undetermined	28.8777	29.3159	29.1997	30.1911	28.273	29.1004	29.3846	29.828
D21	hsa-miR-146a-000468	20.5455	22.6687	21.2118	22.7905	22.9641	29.4127	20.9938	26.5459	20.4242	20.7909	20.6685	21.7464	20.8289	21.6083	21.2465	21.2438
D22	hsa-miR-146b-3p-002361	32.2556	39.9482	Undetermined	Undetermined	Undetermined	Undetermined	Undetermined	Undetermined	Undetermined	Undetermined	Undetermined	Undetermined	Undetermined	Undetermined	Undetermined	Undetermined
D23	hsa-miR-146b-001097	25.1913	27.3304	25.5698	27.6785	26.9653	Undetermined	25.4738	31.3654	25.5239	25.6217	25.5129	26.799	25.6311	26.4797	26.0633	26.1761
D24	hsa-miR-147b-002262	Undetermined	Undetermined	Undetermined	Undetermined	Undetermined	Undetermined	Undetermined	Undetermined	Undetermined	Undetermined	Undetermined	Undetermined	Undetermined	Undetermined	Undetermined	Undetermined
E1	hsa-miR-148a-000470	28.0255	30.914	28.612	29.4555	30.9804	Undetermined	28.9566	Undetermined	28.0047	29.2871	28.2323	28.8767	28.0875	28.782	29.0212	29.7977
E2	hsa-miR-148b-000471	29.1884	31.6735	30.3173	33.4385	30.9694	Undetermined	29.2894	Undetermined	30.2542	30.0258	30.3973	32.4019	29.7851	31.8423	30.5383	31.2332
E3	hsa-miR-149-002255	Undetermined	Undetermined	Undetermined	Undetermined	Undetermined	Undetermined	Undetermined	Undetermined	Undetermined	Undetermined	Undetermined	Undetermined	Undetermined	Undetermined	Undetermined	Undetermined
E4	hsa-miR-150-000473	23.546	25.4286	24.0495	25.6285	25.9922	30.3543	24.1327	30.5425	23.9808	25.0441	24.6904	25.4413	23.4745	24.2377	24.5419	24.8289
E5	hsa-miR-152-000475	29.5283	Undetermined	27.7267	33.1385	31.9748	Undetermined	29.1068	Undetermined	29.0378	29.5166	29.0229	30.9602	30.4106	30.8902	29.6171	30.8608
E6	mmu-miR-153-001191	Undetermined	Undetermined	Undetermined	Undetermined	Undetermined	Undetermined	Undetermined	Undetermined	Undetermined	Undetermined	Undetermined	Undetermined	Undetermined	Undetermined	Undetermined	Undetermined
E7	hsa-miR-154-000477	Undetermined	Undetermined	35.959	Undetermined	Undetermined	Undetermined	Undetermined	Undetermined	Undetermined	Undetermined	Undetermined	Undetermined	Undetermined	Undetermined	Undetermined	Undetermined
E8	hsa-miR-181a-000480	28.9621	31.9695	29.7222	32.5633	30.9732	36.573	29.6956	33.827	28.6191	29.5937	30.4778	30.5569	29.1279	30.319	29.6628	30.0954
E9	hsa-miR-181c-000482	31.1431	35.022	31.9759	34.0438	32.937	Undetermined	31.5981	35.649	32.2254	31.2873	33.592	32.9957	31.9205	32.159	31.8166	33.741
E10	hsa-miR-182-002334	34.9999	35.4452	34.9172	Undetermined	35.9623	Undetermined	Undetermined	Undetermined	Undetermined	33.9238	34.0539	Undetermined	33.7933	36.2413	34.5762	Undetermined
E11	RNU48-001006	29.958	Undetermined	33.6209	Undetermined	32.9866	Undetermined	30.9227	Undetermined	32.8805	Undetermined	Undetermined	Undetermined	33.3031	Undetermined	Undetermined	Undetermined
E12	hsa-miR-183-002269	33.9602	Undetermined	34.0935	Undetermined	Undetermined	Undetermined	Undetermined	Undetermined	Undetermined	Undetermined	37.1856	Undetermined	Undetermined	Undetermined	Undetermined	Undetermined
E13	hsa-miR-184-000485	Undetermined	Undetermined	Undetermined	Undetermined	Undetermined	Undetermined	31.7978	Undetermined	Undetermined	Undetermined	Undetermined	Undetermined	Undetermined	Undetermined	32.8504	Undetermined
E14	hsa-miR-185-002271	26.5439	29.7471	26.6718	30.1531	28.9877	Undetermined	27.1461	Undetermined	26.4236	27.3554	27.2337	28.9163	26.3109	28.5126	27.3163	28.2712
E15	hsa-miR-186-002285	25.763	26.8202	25.9641	27.329	28.9554	32.6579	25.9936	31.8459	25.3218	25.7928	25.9511	26.3204	25.6128	26.1573	26.3628	25.8906
E16	mmu-miR-187-001193	36.9215	Undetermined	Undetermined	Undetermined	Undetermined	Undetermined	Undetermined	Undetermined	Undetermined	Undetermined	Undetermined	Undetermined	Undetermined	Undetermined	Undetermined	Undetermined
E17	hsa-miR-188-3p-002106	Undetermined	Undetermined	Undetermined	Undetermined	Undetermined	Undetermined	Undetermined	Undetermined	Undetermined	Undetermined	Undetermined	Undetermined	Undetermined	Undetermined	Undetermined	Undetermined
E18	hsa-miR-190-000489	30.6672	Undetermined	Undetermined	Undetermined	Undetermined	Undetermined	Undetermined	Undetermined	Undetermined	Undetermined	Undetermined	Undetermined	34.4905	32.6392	31.8	Undetermined
E19	hsa-miR-191-002299	20.9511	24.2064	21.9617	24.4229	23.9745	29.7644	21.7936	28.3412	21.7117	22.5544	22.1486	23.6289	21.9004	23.0654	22.5769	22.6453
E20	hsa-miR-192-000491	27.9473	29.7883	25.2117	26.3196	29.9821	Undetermined	28.194	Undetermined	27.2728	27.6496	25.0199	25.6476	26.9961	28.0867	27.8948	28.284
E21	hsa-miR-193a-3p-002250	Undetermined	Undetermined	35.4389	Undetermined	Undetermined	Undetermined	37.5775	38.0816	Undetermined	Undetermined	Undetermined	Undetermined	Undetermined	34.9489	Undetermined	Undetermined
E22	hsa-miR-193a-5p-002281	33.3352	32.1899	29.1513	33.8548	34.022	Undetermined	34.0754	Undetermined	31.1273	Undetermined	28.7107	29.3278	31.7138	32.6519	33.0689	34.8567
E23	hsa-miR-193b-002367	28.4029	29.5342	26.2392	27.3168	31.9822	Undetermined	29.7338	33.9727	28.1369	29.3165	25.4933	26.8352	28.9217	30.8686	30.9358	30.2611
E24	hsa-miR-194-000493	31.1571	31.6872	30.2833	31.6931	31.9754	Undetermined	28.9564	Undetermined	29.5214	Undetermined	30.2844	30.5283	30.1027	30.3466	30.2385	30.9556
F1	hsa-miR-195-000494	25.4088	27.899	25.7358	27.6887	26.9722	Undetermined	25.1118	36.8155	25.2477	25.7872	25.5308	26.6803	24.7403	26.2228	25.1128	25.8494
F2	hsa-miR-196b-002215	33.71	Undetermined	33.3575	34.3416	Undetermined	Undetermined	Undetermined	Undetermined	Undetermined	Undetermined	Undetermined	33.5258	Undetermined	35.4677	Undetermined	Undetermined
F3	hsa-miR-197-000497	26.3695	27.2671	26.959	27.8208	27.973	31.4568	27.0392	32.1759	25.6089	26.1642	26.5395	27.1599	26.443	26.962	26.6855	26.5821
F4	hsa-miR-198-002273	Undetermined	Undetermined	Undetermined	Undetermined	Undetermined	Undetermined	Undetermined	Undetermined	Undetermined	Undetermined	Undetermined	Undetermined	Undetermined	Undetermined	Undetermined	Undetermined
F5	hsa-miR-199a-000498	32.5256	Undetermined	33.0043	Undetermined	33.9833	Undetermined	32.5254	Undetermined	34.1197	Undetermined	Undetermined	Undetermined	31.9968	33.6821	Undetermined	33.8264
F6	hsa-miR-199a-3p-002304	26.0152	28.8437	26.2809	28.1426	27.9904	Undetermined	26.1373	33.5163	26.2809	26.642	25.9043	27.6987	26.3131	26.8127	26.4732	26.5491
F7	hsa-miR-199b-000500	33.629	32.5309	32.9333	Undetermined	33.963	Undetermined	33.7192	Undetermined	35.9233	Undetermined	Undetermined	33.9063	Undetermined	Undetermined	34.4824	33.8075
F8	hsa-miR-200a-000502	31.8818	26.9	33.1214	28.8587	25.9127	27.6106	30.2182	28.0057	25.7819	26.1133	28.1059	30.92	26.1779	27.6887	25.903	26.8854
F9	hsa-miR-200b-002251	34.2794	Undetermined	32.7546	Undetermined	Undetermined	Undetermined	32.5408	Undetermined	Undetermined	Undetermined	34.2013	34.1275	Undetermined	Undetermined	Undetermined	Undetermined
F10	hsa-miR-200c-002300	30.0073	34.5745	30.2721	Undetermined	30.9687	Undetermined	30.5282	Undetermined	33.4318	31.8178	33.8703	33.3023	31.0661	31.0137	30.7071	33.3866
F11	hsa-miR-202-002363	31.7532	30.5886	31.78	32.9278	29.9859	30.1661	31.0366	33.2629	28.2289	28.833	28.8265	33.6898	29.1023	30.4399	28.0621	29.3051
F12	hsa-miR-203-000507	33.6269	Undetermined	31.617	31.4058	35.9629	Undetermined	Undetermined	Undetermined	Undetermined	33.046	32.7189	32.6385	Undetermined	32.6337	Undetermined	Undetermined
F13	hsa-miR-204-000508	Undetermined	Undetermined	39.5975	Undetermined	33.9859	Undetermined	31.3112	Undetermined	Undetermined	30.8249	32.3261	31.5393	31.4446	Undetermined	Undetermined	31.3082
F14	hsa-miR-205-000509	Undetermined	Undetermined	Undetermined	33.0113	Undetermined	35.8866	Undetermined	Undetermined	33.3384	Undetermined	Undetermined	Undetermined	Undetermined	Undetermined	Undetermined	Undetermined
F15	hsa-miR-208b-002290	Undetermined	Undetermined	Undetermined	Undetermined	Undetermined	Undetermined	Undetermined	Undetermined	Undetermined	Undetermined	Undetermined	Undetermined	33.2486	Undetermined	Undetermined	Undetermined
F16	hsa-miR-210-000512	31.8713	Undetermined	28.7438	Undetermined	29.0037	Undetermined	Undetermined	Undetermined	Undetermined	Undetermined	29.271	Undetermined	28.2599	Undetermined	Undetermined	Undetermined
F17	hsa-miR-214-002306	34.548	Undetermined	34.3259	Undetermined	35.9931	Undetermined	Undetermined	Undetermined	33.512	Undetermined	Undetermined	35.7814	35.8966	Undetermined	36.0113	Undetermined
F18	hsa-miR-215-000518	29.7099	31.7347	27.6766	28.7048	29.9837	Undetermined	30.4413	Undetermined	29.5985	29.5872	27.1618	27.8374	29.7384	30.3431	29.8887	30.4946
F19	hsa-miR-216a-002220	Undetermined	Undetermined	Undetermined	Undetermined	Undetermined	Undetermined	Undetermined	Undetermined	Undetermined	Undetermined	33.6728	Undetermined	Undetermined	Undetermined	Undetermined	Undetermined
F20	hsa-miR-216b-002326	Undetermined	Undetermined	Undetermined	Undetermined	Undetermined	Undetermined	Undetermined	Undetermined	Undetermined	Undetermined	31.8583	Undetermined	Undetermined	Undetermined	Undetermined	Undetermined
F21	hsa-miR-217-002337	Undetermined	Undetermined	Undetermined	Undetermined	Undetermined	Undetermined	Undetermined	Undetermined	Undetermined	Undetermined	Undetermined	Undetermined	35.1527	Undetermined	Undetermined	Undetermined
F22	hsa-miR-218-000521	34.6189	Undetermined	33.9946	Undetermined	35.9807	Undetermined	Undetermined	Undetermined	Undetermined	39.6801	32.4916	Undetermined	Undetermined	Undetermined	Undetermined	Undetermined
F23	hsa-miR-219-000522	Undetermined	Undetermined	Undetermined	Undetermined	Undetermined	Undetermined	33.7238	Undetermined	Undetermined	Undetermined	Undetermined	Undetermined	Undetermined	Undetermined	Undetermined	Undetermined
F24	hsa-miR-221-000524	27.7631	31.2814	28.0559	Undetermined	28.9943	Undetermined	27.1027	Undetermined	29.4315	29.9138	28.1214	29.7239	30.7893	29.8182	29.2341	29.838
G1	hsa-miR-222-002276	23.7174	25.3232	23.016	24.2095	26.9592	28.8401	23.7025	27.7346	23.8525	24.4195	22.3234	23.8645	23.8347	24.1051	24.3761	24.21
G2	hsa-miR-223-002295	18.9628	20.3028	18.822	20.0625	20.9418	29.5558	18.6762	26.1372	17.9391	18.5417	18.7435	19.5623	18.3692	18.9512	18.6925	18.6237
G3	hsa-miR-224-002099	30.0615	34.1645	32.1326	Undetermined	Undetermined	Undetermined	Undetermined	Undetermined	34.3269	33.4218	32.9786	32.7088	33.2359	Undetermined	34.5417	34.5547
G4	hsa-miR-296-3p-002101	Undetermined	Undetermined	Undetermined	Undetermined	Undetermined	Undetermined	Undetermined	Undetermined	Undetermined	Undetermined	Undetermined	Undetermined	Undetermined	Undetermined	Undetermined	Undetermined
G5	hsa-miR-296-000527	Undetermined	Undetermined	33.7693	Undetermined	Undetermined	Undetermined	33.4717	Undetermined	33.1352	35.0737	35.3941	35.1722	Undetermined	Undetermined	Undetermined	Undetermined
G6	hsa-miR-299-3p-001015	29.9416	Undetermined	Undetermined	Undetermined	Undetermined	Undetermined	Undetermined	Undetermined	Undetermined	Undetermined	Undetermined	Undetermined	33.755	Undetermined	Undetermined	Undetermined
G7	hsa-miR-299-5p-000600	18.425	19.4693	Undetermined	Undetermined	14.9866	19.24	17.5008	Undetermined	Undetermined	16.46	16.8109	Undetermined	Undetermined	Undetermined	38.3105	Undetermined
G8	hsa-miR-301-000528	27.5485	31.1961	27.9912	30.2274	29.9716	Undetermined	27.96	Undetermined	28.1528	28.7111	29.3733	29.802	28.1491	29.5806	28.5818	29.1647
G9	hsa-miR-301b-002392	32.3766	Undetermined	31.717	34.7592	32.995	Undetermined	31.694	Undetermined	35.3547	Undetermined	31.259	33.1772	34.1177	34.6235	34.4575	Undetermined
G10	hsa-miR-302a-000529	Undetermined	Undetermined	Undetermined	Undetermined	Undetermined	Undetermined	Undetermined	Undetermined	Undetermined	Undetermined	33.7497	Undetermined	Undetermined	36.321	35.7105	33.0313
G11	ath-miR159a-000338	Undetermined	Undetermined	Undetermined	Undetermined	Undetermined	Undetermined	Undetermined	Undetermined	37.4457	Undetermined	Undetermined	Undetermined	Undetermined	Undetermined	Undetermined	Undetermined
G12	hsa-miR-302b-000531	Undetermined	Undetermined	Undetermined	Undetermined	Undetermined	Undetermined	Undetermined	Undetermined	Undetermined	Undetermined	Undetermined	Undetermined	Undetermined	Undetermined	Undetermined	Undetermined
G13	hsa-miR-302c-000533	Undetermined	Undetermined	Undetermined	Undetermined	Undetermined	Undetermined	Undetermined	Undetermined	Undetermined	Undetermined	Undetermined	Undetermined	Undetermined	Undetermined	Undetermined	Undetermined
G14	hsa-miR-320-002277	22.7409	26.0668	22.8953	25.5288	24.9675	29.9064	23.0697	28.033	22.8583	23.6854	22.568	23.9294	22.943	24.1538	23.5916	24.3202
G15	hsa-miR-323-3p-002227	32.0613	32.011	32.1453	31.7206	31.9946	32.7132	31.5786	33.5747	31.2294	30.7103	31.7475	31.7624	30.23	31.8618	30.6489	31.5234
G16	hsa-miR-324-3p-002161	29.8015	34.4827	29.2222	31.0946	31.9878	Undetermined	29.9731	33.9085	29.313	29.9825	29.864	30.4197	29.6444	30.6228	30.217	30.7755
G17	hsa-miR-324-5p-000539	31.6296	33.5048	30.1692	32.389	32.9799	Undetermined	30.7287	Undetermined	29.8998	Undetermined	30.7204	32.8054	30.5523	30.8679	31.4945	31.032
G18	hsa-miR-326-000542	32.7375	33.7072	34.3501	Undetermined	35.991	38.109	Undetermined	Undetermined	34.1302	33.506	Undetermined	33.849	33.2174	37.8726	33.3692	37.011
G19	hsa-miR-328-000543	27.2755	28.6254	27.7382	30.5509	28.9731	33.2412	27.7844	30.6606	26.6897	27.8093	27.3415	29.5008	27.2231	28.6958	27.7953	28.0268
G20	hsa-miR-329-001101	33.4948	Undetermined	34.8449	Undetermined	Undetermined	Undetermined	Undetermined	Undetermined	Undetermined	Undetermined	Undetermined	Undetermined	Undetermined	Undetermined	Undetermined	Undetermined
G21	hsa-miR-330-000544	31.238	34.8565	32.2662	34.5492	31.9808	Undetermined	31.4338	35.056	30.6675	32.6844	32.3419	33.4592	31.6432	32.013	32.2283	32.7472
G22	hsa-miR-330-5p-002230	Undetermined	Undetermined	Undetermined	Undetermined	Undetermined	Undetermined	Undetermined	36.8165	Undetermined	35.7044	Undetermined	Undetermined	Undetermined	Undetermined	Undetermined	Undetermined
G23	hsa-miR-331-000545	26.6924	28.0556	27.5775	28.5212	28.9596	31.4505	27.1528	32.9014	26.6887	26.9077	26.633	27.3546	26.5938	26.9523	26.5911	26.586
G24	hsa-miR-331-5p-002233	Undetermined	Undetermined	Undetermined	Undetermined	Undetermined	Undetermined	Undetermined	Undetermined	Undetermined	Undetermined	Undetermined	Undetermined	Undetermined	Undetermined	Undetermined	Undetermined
H1	hsa-miR-335-000546	28.1898	30.3461	28.5906	29.9897	30.9778	Undetermined	28.4915	Undetermined	27.5864	27.6978	28.0859	28.826	28.1634	27.8904	27.9696	28.4222
H2	hsa-miR-337-5p-002156	Undetermined	Undetermined	30.7298	Undetermined	28.0145	Undetermined	32.7677	Undetermined	27.4327	Undetermined	30.4199	Undetermined	Undetermined	Undetermined	Undetermined	Undetermined
H3	hsa-miR-338-3p-002252	37.3027	Undetermined	34.2073	Undetermined	36.0338	Undetermined	Undetermined	Undetermined	Undetermined	Undetermined	Undetermined	Undetermined	Undetermined	35.2877	Undetermined	Undetermined
H4	hsa-miR-339-3p-002184	28.3878	30.9774	28.8601	31.3632	30.9578	Undetermined	28.1876	Undetermined	28.7087	28.4862	28.8705	30.7211	30.2704	29.6364	29.5895	28.9683
H5	hsa-miR-339-5p-002257	35.299	Undetermined	31.247	36.167	36.0375	Undetermined	34.3272	36.8701	31.5914	34.6072	Undetermined	Undetermined	33.1133	35.1132	35.4258	33.6379
H6	hsa-miR-340-002258	28.2365	31.3361	28.5982	29.8178	30.9782	Undetermined	28.212	Undetermined	27.8869	27.8147	28.2232	28.4617	27.9868	28.7084	27.9596	27.7853
H7	hsa-miR-155-002623	28.1853	31.2919	28.393	33.4115	30.96	34.9746	28.6446	32.8414	28.0538	29.7392	27.9618	30.0757	29.2684	29.5873	28.9423	28.8313
H8	hsa-let-7b-002619	22.8688	27.6991	23.5103	26.3585	23.9958	Undetermined	23.4905	Undetermined	23.6229	23.8087	23.7392	24.9038	23.5742	24.6367	24.3269	24.8952
H9	hsa-miR-342-3p-002260	24.8091	26.2783	24.9222	26.3468	26.9964	32.0833	25.3199	32.3501	25.016	24.9118	24.6427	25.4859	25.0429	25.6616	25.9899	25.9666
H10	hsa-miR-342-5p-002147	Undetermined	Undetermined	Undetermined	Undetermined	Undetermined	Undetermined	Undetermined	Undetermined	Undetermined	Undetermined	Undetermined	Undetermined	Undetermined	Undetermined	Undetermined	Undetermined
H11	hsa-miR-345-002186	29.3964	Undetermined	28.9871	29.5392	31.982	34.4967	30.8534	Undetermined	28.9208	30.346	29.9395	30.2384	30.0125	30.207	30.4414	30.1568
H12	hsa-miR-361-000554	30.5388	34.1219	32.0997	Undetermined	34.0043	Undetermined	30.7244	Undetermined	32.015	29.6413	29.7686	33.1843	31.3817	30.0397	31.1662	31.2515
H13	hsa-miR-362-3p-002117	34.2478	Undetermined	32.7585	33.7112	Undetermined	Undetermined	Undetermined	Undetermined	Undetermined	32.6756	Undetermined	Undetermined	Undetermined	Undetermined	32.4931	31.6963
H14	hsa-miR-362-001273	32.2997	Undetermined	Undetermined	33.3041	35.0013	36.3215	31.2527	Undetermined	Undetermined	33.2631	Undetermined	Undetermined	32.8155	Undetermined	34.7417	Undetermined
H15	hsa-miR-363-001271	32.9	33.4064	35.2736	35.7215	33.9872	35.7544	38.9502	Undetermined	31.1993	32.3597	34.2025	34.8758	32.8827	33.7493	33.5559	30.6269
H16	hsa-miR-365-001020	33.0373	32.854	30.9857	32.1093	34.9844	Undetermined	33.9627	Undetermined	29.9605	30.4241	29.0929	29.8814	30.018	32.4062	32.9801	32.5254
H17	hsa-miR-367-000555	Undetermined	Undetermined	Undetermined	Undetermined	Undetermined	Undetermined	Undetermined	Undetermined	Undetermined	Undetermined	Undetermined	Undetermined	36.1473	Undetermined	39.5007	36.6135
H18	hsa-miR-369-3p-000557	Undetermined	Undetermined	Undetermined	Undetermined	Undetermined	Undetermined	Undetermined	Undetermined	36.545	Undetermined	Undetermined	Undetermined	Undetermined	Undetermined	Undetermined	Undetermined
H19	hsa-miR-369-5p-001021	Undetermined	Undetermined	Undetermined	Undetermined	Undetermined	Undetermined	Undetermined	Undetermined	Undetermined	Undetermined	Undetermined	Undetermined	33.4196	Undetermined	Undetermined	33.4234
H20	hsa-miR-370-002275	Undetermined	Undetermined	32.8928	Undetermined	33.9612	Undetermined	Undetermined	Undetermined	Undetermined	Undetermined	33.2177	Undetermined	34.0626	Undetermined	Undetermined	Undetermined
H21	hsa-miR-371-3p-002124	Undetermined	Undetermined	Undetermined	Undetermined	Undetermined	Undetermined	Undetermined	Undetermined	Undetermined	Undetermined	Undetermined	Undetermined	Undetermined	Undetermined	Undetermined	Undetermined
H22	hsa-miR-372-000560	Undetermined	Undetermined	Undetermined	Undetermined	Undetermined	Undetermined	Undetermined	Undetermined	Undetermined	Undetermined	Undetermined	Undetermined	Undetermined	Undetermined	Undetermined	Undetermined
H23	hsa-miR-373-000561	Undetermined	Undetermined	Undetermined	Undetermined	Undetermined	Undetermined	Undetermined	Undetermined	Undetermined	Undetermined	Undetermined	Undetermined	38.2655	Undetermined	Undetermined	Undetermined
H24	hsa-miR-374-000563	25.4997	27.6946	26.3262	27.2997	28.9797	Undetermined	25.5564	32.3977	24.9077	25.1018	26.0579	26.8159	25.0638	25.9398	25.3344	25.4035
I1	mmu-miR-374-5p-001319	25.4106	28.2864	26.2125	28.4161	28.9849	Undetermined	26.084	Undetermined	24.9065	25.4376	26.1102	27.3521	25.4222	26.1261	25.9753	26.0749
I2	hsa-miR-375-000564	32.8205	30.8403	28.9766	31.67	30.9773	Undetermined	28.3044	33.13	29.0553	30.0344	28.0766	28.9817	29.7719	32.4104	28.1013	29.9084
I3	hsa-miR-376a-000565	29.3999	31.5013	28.4233	30.6183	31.9844	Undetermined	30.6469	37.8968	28.9085	30.3574	28.5626	29.7002	28.486	29.2792	29.5936	29.9147
I4	hsa-miR-376b-001102	Undetermined	Undetermined	Undetermined	Undetermined	Undetermined	Undetermined	Undetermined	Undetermined	35.0484	Undetermined	Undetermined	33.0806	Undetermined	Undetermined	Undetermined	Undetermined
I5	hsa-miR-377-000566	Undetermined	Undetermined	Undetermined	Undetermined	Undetermined	Undetermined	Undetermined	Undetermined	Undetermined	37.3523	Undetermined	Undetermined	Undetermined	Undetermined	Undetermined	Undetermined
I6	mmu-miR-379-001138	30.297	Undetermined	30.8422	Undetermined	29.9849	Undetermined	34.2376	Undetermined	Undetermined	Undetermined	Undetermined	Undetermined	32.6406	Undetermined	Undetermined	Undetermined
I7	hsa-miR-380-3p-000569	Undetermined	Undetermined	Undetermined	Undetermined	Undetermined	Undetermined	Undetermined	Undetermined	Undetermined	Undetermined	Undetermined	Undetermined	Undetermined	Undetermined	Undetermined	Undetermined
I8	hsa-miR-381-000571	Undetermined	Undetermined	Undetermined	Undetermined	Undetermined	Undetermined	Undetermined	Undetermined	Undetermined	Undetermined	Undetermined	Undetermined	Undetermined	Undetermined	Undetermined	Undetermined
I9	hsa-miR-382-000572	Undetermined	Undetermined	Undetermined	Undetermined	Undetermined	Undetermined	Undetermined	Undetermined	Undetermined	Undetermined	Undetermined	Undetermined	Undetermined	Undetermined	Undetermined	Undetermined
I10	hsa-miR-383-000573	Undetermined	Undetermined	Undetermined	Undetermined	Undetermined	Undetermined	Undetermined	Undetermined	Undetermined	Undetermined	Undetermined	Undetermined	Undetermined	Undetermined	Undetermined	Undetermined
I11	hsa-miR-409-5p-002331	Undetermined	Undetermined	34.9791	Undetermined	Undetermined	Undetermined	Undetermined	Undetermined	Undetermined	32.4953	Undetermined	Undetermined	Undetermined	Undetermined	Undetermined	Undetermined
I12	hsa-miR-410-001274	29.2103	32.4183	28.0568	30.2744	30.9691	Undetermined	33.1124	Undetermined	28.8481	29.6925	28.749	30.8009	28.3361	29.0973	32.2932	31.1969
I13	hsa-miR-411-001610	Undetermined	33.4924	29.7375	Undetermined	32.9772	Undetermined	32.3092	Undetermined	31.2964	31.5924	31.2205	31.0911	30.3995	32.249	Undetermined	30.6449
I14	hsa-miR-422a-002297	Undetermined	Undetermined	33.8506	Undetermined	36.0065	Undetermined	35.5812	Undetermined	30.2443	32.0837	32.4378	32.9993	31.4102	34.0105	31.3194	32.6633
I15	hsa-miR-423-5p-002340	27.3714	30.5668	28.4608	31.427	28.9831	Undetermined	27.9809	Undetermined	28.021	27.8557	28.0015	28.9888	27.8269	28.4424	28.8634	28.1155
I16	hsa-miR-424-000604	Undetermined	Undetermined	Undetermined	Undetermined	Undetermined	Undetermined	Undetermined	Undetermined	32.3996	Undetermined	33.3664	Undetermined	33.2435	33.2725	Undetermined	Undetermined
I17	hsa-miR-425-5p-001516	26.7329	27.7169	34.339	28.7294	26.9653	31.3234	26.5816	27.4683	25.8768	26.2458	26.6807	32.0422	25.8531	26.9768	25.361	26.1814
I18	hsa-miR-429-001024	Undetermined	Undetermined	Undetermined	Undetermined	Undetermined	Undetermined	Undetermined	Undetermined	Undetermined	Undetermined	Undetermined	Undetermined	Undetermined	Undetermined	Undetermined	Undetermined
I19	hsa-miR-431-001979	Undetermined	Undetermined	32.5601	36.5406	Undetermined	Undetermined	Undetermined	Undetermined	Undetermined	Undetermined	Undetermined	Undetermined	Undetermined	Undetermined	Undetermined	Undetermined
I20	hsa-miR-433-001028	31.3035	Undetermined	30.9334	Undetermined	30.9829	Undetermined	33.0457	35.7103	34.0163	33.1809	32.443	Undetermined	32.6426	34.7787	Undetermined	Undetermined
I21	hsa-miR-449-001030	Undetermined	Undetermined	Undetermined	Undetermined	Undetermined	Undetermined	Undetermined	Undetermined	Undetermined	Undetermined	Undetermined	Undetermined	34.7816	Undetermined	Undetermined	Undetermined
I22	hsa-miR-449b-001608	32.233	Undetermined	Undetermined	Undetermined	33.9869	Undetermined	Undetermined	Undetermined	Undetermined	Undetermined	Undetermined	Undetermined	Undetermined	Undetermined	Undetermined	Undetermined
I23	hsa-miR-450a-002303	33.0429	32.7564	35.2232	Undetermined	Undetermined	Undetermined	Undetermined	Undetermined	Undetermined	34.3708	Undetermined	Undetermined	Undetermined	33.9986	Undetermined	Undetermined
I24	hsa-miR-450b-3p-002208	Undetermined	Undetermined	Undetermined	Undetermined	Undetermined	Undetermined	Undetermined	Undetermined	Undetermined	Undetermined	Undetermined	Undetermined	Undetermined	Undetermined	Undetermined	Undetermined
J1	hsa-miR-450b-5p-002207	32.5509	28.6431	32.9393	29.9899	28.9861	30.3754	33.6435	29.1989	25.5363	27.3816	28.4662	30.6194	28.2874	29.7675	26.8905	28.3012
J2	mmu-miR-451-001141	22.0287	24.9134	22.997	25.6052	23.976	24.4817	21.7661	28.0594	20.3767	22.9555	23.1004	25.456	20.6892	23.4153	20.8212	23.0659
J3	hsa-miR-452-002329	30.8048	Undetermined	31.905	Undetermined	Undetermined	Undetermined	Undetermined	Undetermined	33.3257	32.4074	Undetermined	Undetermined	35.7532	Undetermined	33.0336	Undetermined
J4	hsa-miR-453-002318	Undetermined	Undetermined	Undetermined	Undetermined	Undetermined	Undetermined	Undetermined	Undetermined	Undetermined	Undetermined	Undetermined	Undetermined	Undetermined	Undetermined	Undetermined	Undetermined
J5	hsa-miR-454-002323	25.7459	28.1937	27.0797	28.6327	28.9519	32.8816	26.0644	Undetermined	26.5963	26.8125	26.8391	28.1772	26.6856	27.9679	27.5929	27.1682
J6	hsa-miR-455-3p-002244	Undetermined	Undetermined	Undetermined	Undetermined	Undetermined	Undetermined	37.9305	Undetermined	Undetermined	Undetermined	Undetermined	Undetermined	Undetermined	Undetermined	Undetermined	Undetermined
J7	hsa-miR-455-001280	Undetermined	Undetermined	Undetermined	Undetermined	Undetermined	Undetermined	Undetermined	Undetermined	Undetermined	Undetermined	Undetermined	Undetermined	Undetermined	Undetermined	34.5037	Undetermined
J8	hsa-miR-483-5p-002338	28.0903	30.7931	25.0218	26.5414	29.9615	31.7701	28.0615	31.9748	27.4134	27.3804	23.8832	24.6117	26.7407	27.9865	28.7925	28.5768
J9	hsa-miR-484-001821	21.8941	23.4712	22.7818	24.5822	24.9842	26.1604	22.5958	26.0676	21.7912	22.5165	22.2888	24.1431	21.9843	23.5636	22.5257	23.2322
J10	hsa-miR-485-3p-001277	32.5962	31.7473	30.5457	31.6827	31.9904	38.6212	31.584	Undetermined	30.1713	30.7224	29.624	29.7602	30.4039	31.6795	30.7272	30.7885
J11	hsa-miR-485-5p-001036	Undetermined	Undetermined	Undetermined	Undetermined	Undetermined	Undetermined	Undetermined	Undetermined	Undetermined	Undetermined	Undetermined	Undetermined	Undetermined	Undetermined	Undetermined	Undetermined
J12	hsa-miR-486-3p-002093	Undetermined	Undetermined	Undetermined	Undetermined	32.9832	Undetermined	Undetermined	Undetermined	Undetermined	Undetermined	Undetermined	Undetermined	Undetermined	Undetermined	Undetermined	Undetermined
J13	hsa-miR-486-001278	25.9075	28.9226	26.8552	29.7719	25.9847	Undetermined	25.5099	31.2428	25.5526	26.8778	26.5448	29.4695	25.0736	28.0122	26.1491	27.2316
J14	hsa-miR-487a-001279	33.4903	Undetermined	Undetermined	Undetermined	Undetermined	Undetermined	Undetermined	Undetermined	Undetermined	34.8368	32.7549	34.913	34.6198	33.2452	34.0822	33.5051
J15	hsa-miR-487b-001285	30.4311	Undetermined	31.9455	32.9252	31.9879	Undetermined	31.6613	Undetermined	31.6692	34.0424	31.9344	31.4666	30.7819	32.8993	Undetermined	33.7693
J16	hsa-miR-488-002357	Undetermined	Undetermined	Undetermined	Undetermined	Undetermined	Undetermined	Undetermined	Undetermined	Undetermined	Undetermined	Undetermined	37.4952	Undetermined	Undetermined	Undetermined	Undetermined
J17	hsa-miR-489-002358	Undetermined	Undetermined	31.2155	Undetermined	31.9652	34.2049	Undetermined	Undetermined	29.9328	31.4828	31.8006	Undetermined	31.4808	Undetermined	31.6756	31.2148
J18	hsa-miR-490-001037	33.6756	Undetermined	33.6714	Undetermined	29.9139	Undetermined	32.7344	Undetermined	Undetermined	32.1782	33.7939	32.8819	34.8206	33.5872	34.0064	33.3811
J19	hsa-miR-491-3p-002360	Undetermined	Undetermined	Undetermined	Undetermined	Undetermined	Undetermined	Undetermined	Undetermined	Undetermined	Undetermined	37.2921	Undetermined	Undetermined	Undetermined	Undetermined	Undetermined
J20	mmu-miR-491-001630	30.9988	32.7177	31.2274	Undetermined	31.9696	Undetermined	31.7172	Undetermined	30.6332	Undetermined	Undetermined	Undetermined	32.0541	33.0482	31.5151	31.4609
J21	hsa-miR-493-002364	Undetermined	Undetermined	31.1812	Undetermined	33.0036	Undetermined	32.7879	Undetermined	Undetermined	Undetermined	Undetermined	Undetermined	Undetermined	34.5725	Undetermined	Undetermined
J22	hsa-miR-494-002365	31.4266	32.974	30.0419	32.1573	32.9847	Undetermined	Undetermined	Undetermined	30.3775	31.465	30.1851	Undetermined	29.5793	31.2626	33.9615	Undetermined
J23	mmu-miR-495-001663	29.3817	Undetermined	29.4035	30.7001	29.9974	Undetermined	33.2426	Undetermined	33.4679	Undetermined	29.9514	29.8646	28.7622	30.5654	34.2645	33.3382
J24	mmu-miR-496-001953	Undetermined	Undetermined	Undetermined	Undetermined	Undetermined	Undetermined	Undetermined	Undetermined	Undetermined	Undetermined	37.3611	Undetermined	Undetermined	Undetermined	Undetermined	Undetermined
K1	hsa-miR-499-3p-002427	Undetermined	Undetermined	Undetermined	Undetermined	Undetermined	Undetermined	Undetermined	Undetermined	Undetermined	Undetermined	Undetermined	Undetermined	Undetermined	Undetermined	Undetermined	Undetermined
K2	mmu-miR-499-001352	Undetermined	Undetermined	Undetermined	Undetermined	Undetermined	Undetermined	Undetermined	Undetermined	Undetermined	Undetermined	Undetermined	Undetermined	Undetermined	Undetermined	Undetermined	Undetermined
K3	hsa-miR-500-002428	33.4258	Undetermined	Undetermined	Undetermined	Undetermined	Undetermined	37.9838	Undetermined	Undetermined	Undetermined	Undetermined	Undetermined	Undetermined	Undetermined	Undetermined	Undetermined
K4	hsa-miR-501-3p-002435	Undetermined	34.7556	Undetermined	Undetermined	Undetermined	Undetermined	Undetermined	Undetermined	Undetermined	Undetermined	Undetermined	Undetermined	Undetermined	Undetermined	Undetermined	Undetermined
K5	hsa-miR-501-001047	Undetermined	Undetermined	Undetermined	Undetermined	Undetermined	Undetermined	Undetermined	Undetermined	Undetermined	Undetermined	Undetermined	Undetermined	Undetermined	Undetermined	Undetermined	Undetermined
K6	hsa-miR-502-3p-002083	33.525	Undetermined	32.6749	Undetermined	Undetermined	Undetermined	31.2551	Undetermined	35.369	33.8957	32.5576	33.3835	32.887	33.9887	Undetermined	35.3692
K7	hsa-miR-502-001109	Undetermined	Undetermined	Undetermined	Undetermined	Undetermined	Undetermined	Undetermined	Undetermined	Undetermined	Undetermined	Undetermined	Undetermined	Undetermined	Undetermined	Undetermined	Undetermined
K8	hsa-miR-503-001048	33.7059	33.6682	Undetermined	33.6041	32.9745	Undetermined	Undetermined	Undetermined	Undetermined	Undetermined	Undetermined	Undetermined	35.3819	Undetermined	Undetermined	33.6261
K9	hsa-miR-504-002084	Undetermined	Undetermined	Undetermined	Undetermined	Undetermined	Undetermined	Undetermined	Undetermined	Undetermined	Undetermined	Undetermined	Undetermined	Undetermined	Undetermined	Undetermined	Undetermined
K10	hsa-miR-505-002089	Undetermined	Undetermined	33.5854	Undetermined	36.0407	Undetermined	Undetermined	Undetermined	Undetermined	Undetermined	Undetermined	33.4026	Undetermined	Undetermined	36.2859	Undetermined
K11	hsa-miR-507-001051	Undetermined	Undetermined	Undetermined	Undetermined	Undetermined	Undetermined	Undetermined	Undetermined	Undetermined	Undetermined	Undetermined	Undetermined	Undetermined	Undetermined	Undetermined	Undetermined
K12	hsa-miR-508-001052	Undetermined	Undetermined	Undetermined	Undetermined	Undetermined	Undetermined	Undetermined	Undetermined	Undetermined	Undetermined	Undetermined	Undetermined	Undetermined	Undetermined	Undetermined	Undetermined
K13	hsa-miR-508-5p-002092	Undetermined	Undetermined	Undetermined	Undetermined	Undetermined	Undetermined	Undetermined	Undetermined	Undetermined	Undetermined	Undetermined	Undetermined	Undetermined	Undetermined	Undetermined	Undetermined
K14	hsa-miR-509-5p-002235	Undetermined	Undetermined	Undetermined	Undetermined	Undetermined	Undetermined	Undetermined	Undetermined	Undetermined	Undetermined	Undetermined	Undetermined	Undetermined	35.4811	Undetermined	Undetermined
K15	hsa-miR-510-002241	Undetermined	Undetermined	Undetermined	Undetermined	Undetermined	Undetermined	Undetermined	Undetermined	Undetermined	Undetermined	Undetermined	Undetermined	Undetermined	Undetermined	Undetermined	Undetermined
K16	hsa-miR-512-3p-001823	34.3947	Undetermined	Undetermined	Undetermined	Undetermined	Undetermined	Undetermined	Undetermined	Undetermined	Undetermined	Undetermined	Undetermined	33.1324	Undetermined	Undetermined	Undetermined
K17	hsa-miR-512-5p-001145	Undetermined	Undetermined	Undetermined	Undetermined	Undetermined	Undetermined	Undetermined	Undetermined	Undetermined	Undetermined	Undetermined	Undetermined	Undetermined	Undetermined	Undetermined	Undetermined
K18	hsa-miR-513-5p-002090	Undetermined	Undetermined	Undetermined	Undetermined	Undetermined	Undetermined	Undetermined	Undetermined	Undetermined	Undetermined	Undetermined	Undetermined	Undetermined	Undetermined	Undetermined	Undetermined
K19	hsa-miR-515-3p-002369	Undetermined	Undetermined	Undetermined	Undetermined	Undetermined	Undetermined	Undetermined	Undetermined	Undetermined	Undetermined	Undetermined	Undetermined	Undetermined	Undetermined	Undetermined	Undetermined
K20	hsa-miR-515-5p-001112	Undetermined	Undetermined	Undetermined	Undetermined	Undetermined	Undetermined	Undetermined	Undetermined	Undetermined	Undetermined	Undetermined	Undetermined	Undetermined	Undetermined	Undetermined	Undetermined
K21	hsa-miR-516a-5p-002416	Undetermined	Undetermined	Undetermined	Undetermined	Undetermined	Undetermined	Undetermined	Undetermined	Undetermined	Undetermined	Undetermined	Undetermined	Undetermined	Undetermined	Undetermined	Undetermined
K22	hsa-miR-516b-001150	Undetermined	Undetermined	34.7505	Undetermined	Undetermined	Undetermined	Undetermined	Undetermined	Undetermined	35.0155	Undetermined	Undetermined	Undetermined	Undetermined	Undetermined	Undetermined
K23	hsa-miR-517a-002402	34.7634	33.5862	Undetermined	35.3123	33.9946	Undetermined	34.1669	34.6681	30.8414	32.5943	35.4528	Undetermined	33.3027	36.4531	34.8532	Undetermined
K24	hsa-miR-517c-001153	32.2786	34.8067	36.6145	Undetermined	Undetermined	Undetermined	Undetermined	35.056	Undetermined	32.8935	34.5448	35.2135	Undetermined	32.746	39.0886	32.4351
L1	hsa-miR-518a-3p-002397	Undetermined	Undetermined	Undetermined	Undetermined	Undetermined	Undetermined	Undetermined	Undetermined	Undetermined	Undetermined	Undetermined	Undetermined	Undetermined	Undetermined	Undetermined	Undetermined
L2	hsa-miR-518a-5p-002396	Undetermined	Undetermined	Undetermined	Undetermined	32.9239	Undetermined	Undetermined	Undetermined	Undetermined	Undetermined	Undetermined	Undetermined	Undetermined	35.4177	34.1612	Undetermined
L3	hsa-miR-518b-001156	32.7572	33.6412	Undetermined	Undetermined	Undetermined	34.323	Undetermined	Undetermined	38.8995	34.0912	33.7495	Undetermined	33.6568	35.4828	Undetermined	37.3217
L4	hsa-miR-518c-002401	Undetermined	Undetermined	Undetermined	Undetermined	Undetermined	39.8836	Undetermined	Undetermined	38.4833	Undetermined	Undetermined	Undetermined	Undetermined	Undetermined	Undetermined	Undetermined
L5	hsa-miR-518d-001159	31.631	30.7907	32.0233	31.4703	29.969	29.9487	30.6801	30.819	30.9062	30.8776	30.7717	30.5127	31.3281	30.9578	29.5618	32.5146
L6	hsa-miR-518d-5p-002389	Undetermined	Undetermined	Undetermined	Undetermined	Undetermined	Undetermined	Undetermined	Undetermined	Undetermined	Undetermined	Undetermined	Undetermined	Undetermined	Undetermined	Undetermined	Undetermined
L7	hsa-miR-518e-002395	36.2201	Undetermined	Undetermined	Undetermined	Undetermined	Undetermined	Undetermined	Undetermined	Undetermined	Undetermined	Undetermined	Undetermined	Undetermined	Undetermined	36.0599	Undetermined
L8	hsa-miR-518f-002388	38.3242	Undetermined	Undetermined	38.2807	Undetermined	Undetermined	Undetermined	Undetermined	Undetermined	Undetermined	35.4542	36.5821	Undetermined	Undetermined	Undetermined	Undetermined
L9	hsa-miR-519a-002415	33.9903	Undetermined	36.0638	Undetermined	Undetermined	Undetermined	Undetermined	Undetermined	34.7885	Undetermined	37.3205	36.8679	Undetermined	38.5502	Undetermined	Undetermined
L10	hsa-miR-519d-002403	36.2833	35.6071	36.8388	38.4767	35.9637	34.4113	36.004	36.5874	34.4405	34.0172	35.078	36.2803	35.3952	33.0637	34.9779	35.5215
L11	hsa-miR-519e-002370	Undetermined	35.5725	Undetermined	Undetermined	Undetermined	35.7929	Undetermined	36.6989	35.4794	33.664	Undetermined	Undetermined	33.1883	Undetermined	34.3318	Undetermined
L12	hsa-miR-520a-001167	Undetermined	34.8736	Undetermined	Undetermined	Undetermined	33.901	Undetermined	36.915	32.1445	33.8819	35.5711	34.4555	34.1678	34.9366	32.6292	35.0263
L13	hsa-miR-520a#-001168	Undetermined	Undetermined	Undetermined	Undetermined	Undetermined	Undetermined	Undetermined	Undetermined	Undetermined	Undetermined	Undetermined	Undetermined	Undetermined	Undetermined	Undetermined	Undetermined
L14	hsa-miR-520d-5p-002393	35.2879	33.1145	Undetermined	Undetermined	Undetermined	33.6411	Undetermined	33.9961	Undetermined	36.0594	Undetermined	Undetermined	Undetermined	32.2341	Undetermined	32.7093
L15	hsa-miR-520g-001121	33.7317	Undetermined	Undetermined	Undetermined	Undetermined	Undetermined	36.2236	Undetermined	Undetermined	Undetermined	Undetermined	36.7332	Undetermined	Undetermined	Undetermined	Undetermined
L16	hsa-miR-521-001122	Undetermined	39.3509	Undetermined	33.6246	35.9615	35.637	Undetermined	39.0215	35.7185	Undetermined	35.2692	Undetermined	Undetermined	37.828	Undetermined	Undetermined
L17	hsa-miR-522-002413	Undetermined	34.6303	Undetermined	Undetermined	36.0208	Undetermined	Undetermined	Undetermined	33.9707	34.2219	Undetermined	37.7405	Undetermined	Undetermined	Undetermined	Undetermined
L18	hsa-miR-523-002386	35.8568	Undetermined	Undetermined	Undetermined	Undetermined	Undetermined	Undetermined	Undetermined	35.8012	Undetermined	32.9441	39.9408	38.1401	33.2788	36.6781	33.1151
L19	hsa-miR-524-5p-001982	Undetermined	Undetermined	Undetermined	Undetermined	Undetermined	Undetermined	Undetermined	Undetermined	Undetermined	Undetermined	Undetermined	Undetermined	Undetermined	Undetermined	Undetermined	Undetermined
L20	hsa-miR-525-3p-002385	Undetermined	Undetermined	39.0958	Undetermined	Undetermined	Undetermined	Undetermined	Undetermined	Undetermined	Undetermined	Undetermined	Undetermined	Undetermined	Undetermined	Undetermined	Undetermined
L21	hsa-miR-525-001174	Undetermined	35.3688	Undetermined	35.7586	31.03	34.4138	37.2647	Undetermined	31.3722	31.7394	32.7926	Undetermined	32.2211	32.967	31.1778	32.3845
L22	hsa-miR-526b-002382	Undetermined	Undetermined	Undetermined	Undetermined	Undetermined	Undetermined	Undetermined	Undetermined	Undetermined	Undetermined	Undetermined	Undetermined	Undetermined	Undetermined	Undetermined	Undetermined
L23	hsa-miR-532-3p-002355	29.4004	35.3292	30.575	31.0638	31.9918	Undetermined	30.8582	Undetermined	30.652	30.3656	31.2908	31.649	30.2557	30.0572	30.4828	30.3323
L24	hsa-miR-532-001518	29.4673	Undetermined	29.6099	Undetermined	31.9746	Undetermined	29.3638	Undetermined	31.2154	33.113	29.8946	32.3894	30.9292	35.27	Undetermined	33.7941
M1	hsa-miR-539-001286	30.4636	33.96	29.1976	31.0712	32.0034	36.4231	32.0348	33.7864	33.7863	30.1477	29.666	30.6345	30.4541	29.476	34.4683	32.3451
M2	hsa-miR-541-002201	Undetermined	Undetermined	Undetermined	Undetermined	Undetermined	Undetermined	Undetermined	Undetermined	Undetermined	Undetermined	Undetermined	Undetermined	Undetermined	Undetermined	Undetermined	Undetermined
M3	hsa-miR-542-3p-001284	Undetermined	Undetermined	Undetermined	Undetermined	Undetermined	Undetermined	Undetermined	Undetermined	Undetermined	33.6549	Undetermined	Undetermined	33.5326	Undetermined	Undetermined	Undetermined
M4	hsa-miR-542-5p-002240	37.5198	Undetermined	Undetermined	Undetermined	Undetermined	Undetermined	Undetermined	Undetermined	Undetermined	Undetermined	Undetermined	38.8201	Undetermined	Undetermined	Undetermined	Undetermined
M5	hsa-miR-544-002265	Undetermined	Undetermined	Undetermined	Undetermined	Undetermined	Undetermined	Undetermined	Undetermined	Undetermined	Undetermined	Undetermined	Undetermined	Undetermined	Undetermined	Undetermined	Undetermined
M6	hsa-miR-545-002267	Undetermined	Undetermined	33.6442	Undetermined	Undetermined	35.8451	32.3352	Undetermined	31.1207	35.8262	35.2751	Undetermined	31.9532	31.5415	32.8603	35.8995
M7	hsa-miR-548a-001538	39.871	33.8038	Undetermined	33.3645	34.9823	Undetermined	Undetermined	32.7308	Undetermined	32.9402	33.7886	34.8653	31.6798	34.4269	32.5969	32.1015
M8	hsa-miR-548a-5p-002412	Undetermined	Undetermined	Undetermined	Undetermined	Undetermined	Undetermined	Undetermined	Undetermined	Undetermined	Undetermined	Undetermined	Undetermined	Undetermined	Undetermined	Undetermined	Undetermined
M9	hsa-miR-548b-001541	Undetermined	Undetermined	Undetermined	Undetermined	Undetermined	Undetermined	Undetermined	Undetermined	Undetermined	Undetermined	Undetermined	Undetermined	Undetermined	Undetermined	Undetermined	Undetermined
M10	hsa-miR-548b-5p-002408	Undetermined	Undetermined	Undetermined	Undetermined	Undetermined	Undetermined	Undetermined	Undetermined	Undetermined	35.6775	Undetermined	Undetermined	Undetermined	Undetermined	Undetermined	Undetermined
M11	hsa-miR-548c-001590	Undetermined	32.0449	Undetermined	Undetermined	Undetermined	Undetermined	Undetermined	Undetermined	Undetermined	32.6953	32.5751	Undetermined	33.0792	Undetermined	33.6775	Undetermined
M12	hsa-miR-548c-5p-002429	Undetermined	Undetermined	Undetermined	Undetermined	Undetermined	Undetermined	Undetermined	38.7516	Undetermined	Undetermined	Undetermined	Undetermined	Undetermined	Undetermined	35.5762	Undetermined
M13	hsa-miR-548d-001605	Undetermined	Undetermined	Undetermined	Undetermined	Undetermined	Undetermined	Undetermined	Undetermined	34.2299	Undetermined	Undetermined	Undetermined	Undetermined	Undetermined	Undetermined	Undetermined
M14	hsa-miR-548d-5p-002237	Undetermined	Undetermined	Undetermined	Undetermined	29.0276	Undetermined	Undetermined	Undetermined	Undetermined	Undetermined	Undetermined	Undetermined	Undetermined	Undetermined	Undetermined	Undetermined
M15	hsa-miR-551b-001535	Undetermined	Undetermined	Undetermined	Undetermined	Undetermined	Undetermined	Undetermined	Undetermined	Undetermined	36.6111	Undetermined	Undetermined	Undetermined	Undetermined	Undetermined	Undetermined
M16	hsa-miR-556-3p-002345	Undetermined	Undetermined	Undetermined	Undetermined	Undetermined	Undetermined	Undetermined	Undetermined	Undetermined	Undetermined	Undetermined	Undetermined	Undetermined	Undetermined	Undetermined	Undetermined
M17	hsa-miR-556-5p-002344	Undetermined	Undetermined	Undetermined	Undetermined	Undetermined	Undetermined	Undetermined	Undetermined	Undetermined	Undetermined	Undetermined	Undetermined	Undetermined	Undetermined	Undetermined	Undetermined
M18	hsa-miR-561-001528	Undetermined	Undetermined	Undetermined	Undetermined	Undetermined	Undetermined	Undetermined	Undetermined	33.1635	35.3275	33.3778	33.9063	33.3542	32.7899	33.7492	34.0423
M19	hsa-miR-570-002347	Undetermined	Undetermined	Undetermined	Undetermined	Undetermined	Undetermined	Undetermined	Undetermined	Undetermined	Undetermined	Undetermined	Undetermined	Undetermined	Undetermined	Undetermined	Undetermined
M20	hsa-miR-574-3p-002349	27.0591	28.8372	26.909	28.9697	28.992	33.4923	26.9383	32.3281	26.7373	27.3826	26.3198	27.6551	27.1202	27.7255	27.8256	27.3485
M21	hsa-miR-576-3p-002351	33.6653	Undetermined	Undetermined	Undetermined	Undetermined	Undetermined	Undetermined	Undetermined	32.7086	Undetermined	32.6178	Undetermined	31.9012	Undetermined	37.7301	33.6493
M22	hsa-miR-576-5p-002350	33.6237	Undetermined	Undetermined	Undetermined	Undetermined	Undetermined	Undetermined	Undetermined	Undetermined	Undetermined	Undetermined	Undetermined	Undetermined	34.4776	Undetermined	Undetermined
M23	hsa-miR-579-002398	37.9568	Undetermined	Undetermined	Undetermined	Undetermined	Undetermined	31.4454	Undetermined	Undetermined	Undetermined	Undetermined	Undetermined	Undetermined	Undetermined	Undetermined	Undetermined
M24	hsa-miR-582-3p-002399	36.6881	34.8493	35.3149	35.793	31.9702	36.7832	34.0352	Undetermined	35.2029	33.7332	35.8343	32.729	35.1546	35.142	32.8114	Undetermined
N1	hsa-miR-582-5p-001983	34.8153	Undetermined	Undetermined	Undetermined	Undetermined	Undetermined	Undetermined	Undetermined	Undetermined	Undetermined	Undetermined	Undetermined	Undetermined	Undetermined	Undetermined	Undetermined
N2	hsa-miR-589-002409	Undetermined	Undetermined	33.5051	Undetermined	Undetermined	Undetermined	Undetermined	Undetermined	Undetermined	Undetermined	Undetermined	Undetermined	Undetermined	Undetermined	Undetermined	Undetermined
N3	hsa-miR-590-5p-001984	27.8283	28.8008	27.7217	28.9462	30.9717	Undetermined	27.0479	Undetermined	26.8523	27.3069	28.311	28.4851	27.2374	28.1004	27.9258	27.8864
N4	hsa-miR-597-001551	Undetermined	Undetermined	Undetermined	Undetermined	Undetermined	Undetermined	Undetermined	Undetermined	33.152	Undetermined	31.9881	Undetermined	34.9401	Undetermined	35.462	34.792
N5	hsa-miR-598-001988	31.0969	Undetermined	29.801	30.7019	32.0303	Undetermined	13.8342	Undetermined	9.62239	30.4615	Undetermined	30.5353	30.283	30.2352	33.2896	30.3904
N6	mmu-miR-615-001960	Undetermined	Undetermined	Undetermined	Undetermined	Undetermined	Undetermined	Undetermined	Undetermined	Undetermined	Undetermined	Undetermined	Undetermined	Undetermined	Undetermined	Undetermined	Undetermined
N7	hsa-miR-615-5p-002353	Undetermined	Undetermined	Undetermined	Undetermined	Undetermined	Undetermined	Undetermined	Undetermined	Undetermined	Undetermined	Undetermined	Undetermined	Undetermined	Undetermined	Undetermined	Undetermined
N8	hsa-miR-616-002414	Undetermined	Undetermined	Undetermined	Undetermined	Undetermined	Undetermined	34.0705	Undetermined	Undetermined	Undetermined	Undetermined	Undetermined	Undetermined	35.7315	Undetermined	Undetermined
N9	hsa-miR-618-001593	36.3747	34.8905	Undetermined	35.7194	35.9902	35.7406	Undetermined	Undetermined	30.4478	31.5809	31.362	32.4852	32.3488	33.28	31.8802	32.6886
N10	hsa-miR-624-002430	Undetermined	Undetermined	Undetermined	Undetermined	Undetermined	Undetermined	Undetermined	Undetermined	Undetermined	Undetermined	Undetermined	Undetermined	Undetermined	Undetermined	Undetermined	Undetermined
N11	hsa-miR-625-002431	33.3659	Undetermined	31.9404	34.8637	34.9974	Undetermined	33.2469	Undetermined	33.1019	32.0856	31.9354	Undetermined	Undetermined	33.2881	30.9956	31.6301
N12	hsa-miR-627-001560	13.3448	16.9154	39.9978	Undetermined	17.0161	17.6501	14.6311	Undetermined	14.9394	14.8809	14.6364	Undetermined	Undetermined	38.2614	Undetermined	Undetermined
N13	hsa-miR-628-5p-002433	32.1762	Undetermined	32.1924	Undetermined	Undetermined	Undetermined	30.2906	Undetermined	30.1892	32.3344	31.0726	33.2712	30.2219	31.1247	31.0108	31.583
N14	hsa-miR-629-002436	34.1528	Undetermined	Undetermined	Undetermined	32.0078	Undetermined	34.0314	Undetermined	Undetermined	Undetermined	34.3402	Undetermined	34.1994	Undetermined	Undetermined	Undetermined
N15	hsa-miR-636-002088	31.8423	Undetermined	Undetermined	Undetermined	29.0401	Undetermined	31.7914	Undetermined	Undetermined	Undetermined	Undetermined	31.1739	Undetermined	Undetermined	31.3221	32.1145
N16	hsa-miR-642-001592	Undetermined	Undetermined	32.3521	Undetermined	Undetermined	Undetermined	Undetermined	Undetermined	Undetermined	31.6359	32.4893	32.9032	33.5596	Undetermined	Undetermined	Undetermined
N17	hsa-miR-651-001604	Undetermined	Undetermined	Undetermined	Undetermined	Undetermined	Undetermined	Undetermined	Undetermined	Undetermined	Undetermined	Undetermined	Undetermined	Undetermined	Undetermined	Undetermined	Undetermined
N18	hsa-miR-652-002352	30.706	35.4525	31.4451	34.2956	34.9956	Undetermined	30.5741	Undetermined	29.9375	30.1723	31.2931	35.4252	30.4592	30.8766	33.0513	31.5523
N19	hsa-miR-653-002292	Undetermined	Undetermined	Undetermined	Undetermined	Undetermined	Undetermined	Undetermined	Undetermined	Undetermined	Undetermined	Undetermined	Undetermined	Undetermined	Undetermined	Undetermined	Undetermined
N20	hsa-miR-654-3p-002239	Undetermined	Undetermined	Undetermined	Undetermined	Undetermined	Undetermined	Undetermined	Undetermined	Undetermined	Undetermined	Undetermined	Undetermined	Undetermined	Undetermined	Undetermined	Undetermined
N21	hsa-miR-654-001611	Undetermined	Undetermined	Undetermined	Undetermined	Undetermined	Undetermined	Undetermined	Undetermined	Undetermined	Undetermined	Undetermined	Undetermined	Undetermined	Undetermined	Undetermined	Undetermined
N22	hsa-miR-655-001612	37.6237	Undetermined	33.1854	Undetermined	Undetermined	Undetermined	37.9178	Undetermined	Undetermined	Undetermined	32.804	33.9727	33.0638	33.554	Undetermined	34.4521
N23	hsa-miR-660-001515	28.7145	33.0163	27.8177	29.4999	29.0176	Undetermined	28.6093	Undetermined	29.1541	29.7082	27.5059	28.4618	27.8752	29.3386	29.0778	30.0237
N24	hsa-miR-671-3p-002322	Undetermined	Undetermined	33.4625	33.8573	Undetermined	Undetermined	32.9199	Undetermined	33.4254	Undetermined	Undetermined	Undetermined	Undetermined	33.9184	31.3954	Undetermined
O1	hsa-miR-672-002327	Undetermined	Undetermined	36.9788	Undetermined	Undetermined	Undetermined	Undetermined	Undetermined	Undetermined	Undetermined	Undetermined	Undetermined	Undetermined	Undetermined	Undetermined	Undetermined
O2	hsa-miR-674-002021	Undetermined	Undetermined	33.8368	Undetermined	Undetermined	Undetermined	Undetermined	Undetermined	Undetermined	Undetermined	Undetermined	Undetermined	Undetermined	Undetermined	Undetermined	Undetermined
O3	hsa-miR-708-002341	Undetermined	32.1996	Undetermined	Undetermined	33.9964	Undetermined	35.9984	37.4077	31.7248	Undetermined	Undetermined	32.3279	Undetermined	34.6764	33.4996	35.2753
O4	hsa-miR-744-002324	28.9882	30.2729	28.0745	34.6806	28.9489	Undetermined	28.8791	Undetermined	27.7917	28.5592	28.1236	28.7097	28.3156	28.8889	28.5578	28.6151
O5	hsa-miR-758-001990	34.3466	Undetermined	Undetermined	35.5963	Undetermined	Undetermined	Undetermined	Undetermined	35.8126	34.8586	32.998	Undetermined	38.3515	36.5612	34.4166	Undetermined
O6	hsa-miR-871-002354	Undetermined	Undetermined	Undetermined	Undetermined	Undetermined	Undetermined	Undetermined	Undetermined	Undetermined	Undetermined	Undetermined	Undetermined	Undetermined	Undetermined	Undetermined	Undetermined
O7	hsa-miR-872-002264	Undetermined	Undetermined	Undetermined	Undetermined	Undetermined	Undetermined	Undetermined	Undetermined	36.1553	37.7173	35.5543	38.5483	Undetermined	37.6061	Undetermined	36.6768
O8	hsa-miR-873-002356	Undetermined	Undetermined	Undetermined	Undetermined	Undetermined	Undetermined	Undetermined	Undetermined	Undetermined	Undetermined	Undetermined	Undetermined	Undetermined	Undetermined	Undetermined	Undetermined
O9	hsa-miR-874-002268	Undetermined	Undetermined	33.7094	Undetermined	Undetermined	Undetermined	Undetermined	Undetermined	33.2468	33.046	32.7945	34.3032	31.983	Undetermined	32.846	34.7165
O10	hsa-miR-875-3p-002204	Undetermined	Undetermined	Undetermined	Undetermined	Undetermined	Undetermined	Undetermined	Undetermined	Undetermined	Undetermined	Undetermined	Undetermined	Undetermined	Undetermined	Undetermined	Undetermined
O11	hsa-miR-876-3p-002225	Undetermined	Undetermined	Undetermined	Undetermined	Undetermined	Undetermined	Undetermined	Undetermined	Undetermined	Undetermined	Undetermined	Undetermined	Undetermined	Undetermined	Undetermined	Undetermined
O12	hsa-miR-876-5p-002205	Undetermined	Undetermined	Undetermined	Undetermined	Undetermined	Undetermined	Undetermined	Undetermined	Undetermined	Undetermined	Undetermined	Undetermined	Undetermined	Undetermined	Undetermined	Undetermined
O13	hsa-miR-885-3p-002372	Undetermined	Undetermined	Undetermined	Undetermined	Undetermined	Undetermined	Undetermined	38.0353	Undetermined	Undetermined	Undetermined	Undetermined	Undetermined	Undetermined	Undetermined	Undetermined
O14	hsa-miR-885-5p-002296	29.6679	29.5684	25.84	25.6742	27.9946	29.5307	29.7687	32.2296	26.2119	27.0736	24.2021	25.0298	26.1788	26.7719	26.4913	27.0279
O15	hsa-miR-886-3p-002194	Undetermined	38.6835	39.8313	32.1024	36.1666	Undetermined	Undetermined	Undetermined	33.1589	32.1373	32.6876	30.219	Undetermined	33.3275	37.78	34.081
O16	hsa-miR-886-5p-002193	30.921	34.8791	31.3612	31.7254	35.0048	Undetermined	33.3289	Undetermined	31.801	35.9468	31.5178	31.1044	31.7704	32.1149	31.9121	32.5014
O17	hsa-miR-887-002374	Undetermined	Undetermined	Undetermined	Undetermined	Undetermined	Undetermined	Undetermined	Undetermined	Undetermined	Undetermined	Undetermined	Undetermined	Undetermined	Undetermined	Undetermined	Undetermined
O18	hsa-miR-888-002212	Undetermined	Undetermined	34.502	Undetermined	35.9908	Undetermined	Undetermined	Undetermined	Undetermined	Undetermined	Undetermined	Undetermined	Undetermined	Undetermined	Undetermined	Undetermined
O19	hsa-miR-889-002202	Undetermined	33.7811	31.7372	Undetermined	Undetermined	Undetermined	32.5222	Undetermined	Undetermined	32.2024	31.499	Undetermined	33.0901	30.8992	Undetermined	33.7776
O20	hsa-miR-890-002209	Undetermined	Undetermined	Undetermined	Undetermined	Undetermined	Undetermined	Undetermined	Undetermined	Undetermined	Undetermined	Undetermined	Undetermined	Undetermined	Undetermined	36.2445	Undetermined
O21	hsa-miR-891a-002191	Undetermined	Undetermined	Undetermined	Undetermined	Undetermined	Undetermined	Undetermined	Undetermined	Undetermined	Undetermined	Undetermined	Undetermined	Undetermined	Undetermined	Undetermined	Undetermined
O22	hsa-miR-891b-002210	Undetermined	Undetermined	Undetermined	Undetermined	Undetermined	Undetermined	Undetermined	Undetermined	Undetermined	Undetermined	Undetermined	Undetermined	Undetermined	Undetermined	Undetermined	Undetermined
O23	hsa-miR-892a-002195	Undetermined	Undetermined	Undetermined	Undetermined	Undetermined	Undetermined	Undetermined	Undetermined	Undetermined	Undetermined	Undetermined	Undetermined	Undetermined	Undetermined	Undetermined	Undetermined
O24	hsa-miR-147-000469	Undetermined	Undetermined	Undetermined	Undetermined	Undetermined	Undetermined	Undetermined	Undetermined	Undetermined	Undetermined	Undetermined	Undetermined	Undetermined	Undetermined	Undetermined	Undetermined
P1	hsa-miR-208-000511	Undetermined	Undetermined	37.3956	Undetermined	Undetermined	Undetermined	Undetermined	Undetermined	Undetermined	Undetermined	Undetermined	Undetermined	Undetermined	Undetermined	Undetermined	Undetermined
P2	hsa-miR-211-000514	Undetermined	Undetermined	Undetermined	Undetermined	Undetermined	Undetermined	32.2245	Undetermined	Undetermined	34.8777	36.8548	34.4984	Undetermined	Undetermined	34.4491	Undetermined
P3	hsa-miR-212-000515	32.1387	35.699	31.5464	Undetermined	Undetermined	Undetermined	35.4693	34.202	Undetermined	34.542	32.4432	Undetermined	33.5775	36.0946	Undetermined	31.7537
P4	hsa-miR-219-1-3p-002095	Undetermined	Undetermined	Undetermined	Undetermined	Undetermined	Undetermined	Undetermined	Undetermined	Undetermined	Undetermined	Undetermined	Undetermined	Undetermined	Undetermined	Undetermined	Undetermined
P5	hsa-miR-219-2-3p-002390	Undetermined	Undetermined	Undetermined	Undetermined	Undetermined	Undetermined	Undetermined	Undetermined	Undetermined	Undetermined	Undetermined	Undetermined	Undetermined	Undetermined	Undetermined	Undetermined
P6	hsa-miR-220-000523	Undetermined	Undetermined	Undetermined	Undetermined	Undetermined	Undetermined	Undetermined	Undetermined	Undetermined	Undetermined	Undetermined	Undetermined	Undetermined	Undetermined	Undetermined	Undetermined
P7	hsa-miR-220b-002206	Undetermined	Undetermined	Undetermined	Undetermined	Undetermined	Undetermined	35.1957	Undetermined	Undetermined	Undetermined	Undetermined	Undetermined	Undetermined	Undetermined	Undetermined	Undetermined
P8	hsa-miR-220c-002211	Undetermined	Undetermined	Undetermined	Undetermined	Undetermined	Undetermined	Undetermined	Undetermined	Undetermined	Undetermined	Undetermined	Undetermined	Undetermined	Undetermined	Undetermined	Undetermined
P9	hsa-miR-298-002190	Undetermined	Undetermined	Undetermined	Undetermined	Undetermined	Undetermined	Undetermined	Undetermined	Undetermined	Undetermined	Undetermined	Undetermined	Undetermined	Undetermined	Undetermined	Undetermined
P10	hsa-miR-325-000540	39.8627	Undetermined	35.3108	Undetermined	Undetermined	38.1582	37.0476	Undetermined	36.8501	Undetermined	36.5628	Undetermined	Undetermined	Undetermined	Undetermined	38.9303
P11	hsa-miR-346-000553	Undetermined	Undetermined	31.7809	Undetermined	Undetermined	Undetermined	Undetermined	Undetermined	32.8241	Undetermined	31.7617	30.5804	30.5317	33.0097	32.2788	32.4051
P12	hsa-miR-376c-002122	28.3493	30.1529	27.7309	29.0216	29.9801	Undetermined	29.3338	Undetermined	27.6685	28.544	27.7876	28.9418	27.687	27.8191	29.3882	29.224
P13	hsa-miR-384-000574	Undetermined	Undetermined	Undetermined	Undetermined	Undetermined	Undetermined	Undetermined	Undetermined	Undetermined	Undetermined	Undetermined	Undetermined	Undetermined	Undetermined	Undetermined	Undetermined
P14	hsa-miR-412-001023	Undetermined	Undetermined	Undetermined	Undetermined	Undetermined	Undetermined	Undetermined	Undetermined	Undetermined	Undetermined	Undetermined	Undetermined	Undetermined	Undetermined	Undetermined	Undetermined
P15	hsa-miR-448-001029	Undetermined	Undetermined	Undetermined	Undetermined	Undetermined	Undetermined	Undetermined	Undetermined	Undetermined	Undetermined	Undetermined	Undetermined	Undetermined	Undetermined	Undetermined	Undetermined
P16	hsa-miR-492-001039	Undetermined	Undetermined	Undetermined	Undetermined	Undetermined	Undetermined	Undetermined	Undetermined	Undetermined	Undetermined	Undetermined	Undetermined	Undetermined	Undetermined	Undetermined	Undetermined
P17	hsa-miR-506-001050	Undetermined	Undetermined	Undetermined	Undetermined	Undetermined	Undetermined	Undetermined	Undetermined	Undetermined	Undetermined	Undetermined	Undetermined	Undetermined	Undetermined	Undetermined	Undetermined
P18	hsa-miR-509-3-5p-002155	Undetermined	Undetermined	Undetermined	Undetermined	Undetermined	Undetermined	Undetermined	Undetermined	Undetermined	Undetermined	Undetermined	Undetermined	Undetermined	Undetermined	Undetermined	Undetermined
P19	hsa-miR-511-001111	Undetermined	35.4197	30.612	31.2252	Undetermined	Undetermined	Undetermined	Undetermined	Undetermined	Undetermined	30.833	30.7571	Undetermined	36.5176	Undetermined	Undetermined
P20	hsa-miR-517b-001152	35.4633	Undetermined	Undetermined	Undetermined	Undetermined	Undetermined	Undetermined	Undetermined	38.2929	38.3024	37.398	Undetermined	Undetermined	Undetermined	Undetermined	Undetermined
P21	hsa-miR-519c-001163	Undetermined	Undetermined	Undetermined	Undetermined	Undetermined	Undetermined	Undetermined	36.566	Undetermined	Undetermined	Undetermined	Undetermined	Undetermined	Undetermined	Undetermined	Undetermined
P22	hsa-miR-520b-001116	Undetermined	35.1083	Undetermined	35.0033	35.9897	33.2663	33.8667	33.1153	Undetermined	35.4246	33.6689	33.462	Undetermined	Undetermined	Undetermined	34.3524
P23	hsa-miR-520e-001119	Undetermined	Undetermined	Undetermined	Undetermined	Undetermined	Undetermined	Undetermined	Undetermined	Undetermined	Undetermined	Undetermined	Undetermined	Undetermined	Undetermined	Undetermined	32.6978
P24	hsa-miR-520f-001120	Undetermined	Undetermined	Undetermined	38.1315	35.9917	Undetermined	Undetermined	Undetermined	Undetermined	Undetermined	Undetermined	Undetermined	Undetermined	Undetermined	Undetermined	Undetermined

## Sheet: Exiqon Arrays Raw Data
Raw data of Exiqon arrays (n = 4 per experimental condition; total n = 16)
	Pre-treatment:	No Heat	Heat	No Heat	Heat	No Heat	Heat	No Heat	Heat	No Heat	Heat	No Heat	Heat	No Heat	Heat	No Heat	Heat
	RNA source:	SeraMir kit	SeraMir kit	SeraMir kit	SeraMir kit	SeraMir kit	SeraMir kit	SeraMir kit	SeraMir kit	miRCURY kit	miRCURY kit	miRCURY kit	miRCURY kit	miRCURY kit	miRCURY kit	miRCURY kit	miRCURY kit
	qRT-PCR workflow:	Exiqon	Exiqon	Exiqon	Exiqon	Exiqon	Exiqon	Exiqon	Exiqon	Exiqon	Exiqon	Exiqon	Exiqon	Exiqon	Exiqon	Exiqon	Exiqon
	Sample ID:	46876	46876	47714	47714	47719	47719	47743	47743	46876	46876	47714	47714	47719	47719	47743	47743
Position	Detector	Ct value	Ct value	Ct value	Ct value	Ct value	Ct value	Ct value	Ct value	Ct value	Ct value	Ct value	Ct value	Ct value	Ct value	Ct value	Ct value
A1	hsa-miR-7-5p	35.9272	36.2417	Undetermined	39.4183	36.029	Undetermined	35.882	Undetermined	35.0519	Undetermined	34.9387	Undetermined	33.8781	35.659	36.9519	36.4307
A2	hsa-miR-217	Undetermined	Undetermined	Undetermined	Undetermined	Undetermined	Undetermined	Undetermined	Undetermined	Undetermined	Undetermined	Undetermined	Undetermined	Undetermined	Undetermined	Undetermined	Undetermined
A3	hsa-miR-337-5p	38.2772	Undetermined	36.0372	Undetermined	37.3166	Undetermined	Undetermined	Undetermined	Undetermined	Undetermined	35.2282	36.6061	35.376	36.3701	37.9139	Undetermined
A4	hsa-miR-328-3p	32.7727	33.2901	33.2414	35.3203	32.9052	36.9392	32.6012	34.7343	33.0388	33.127	32.31	33.5827	31.6968	34.1422	33.495	33.0501
A5	hsa-miR-374b-3p	Undetermined	Undetermined	37.2644	Undetermined	38.3885	Undetermined	37.6242	Undetermined	Undetermined	36.748	Undetermined	Undetermined	39.2425	39.1678	35.8123	Undetermined
A6	hsa-miR-143-3p	32.1374	33.9241	32.2447	35.2138	30.5679	Undetermined	32.2861	Undetermined	31.0894	31.6531	31.2616	32.1546	30.2984	31.2951	31.5488	31.1185
A7	hsa-miR-623	Undetermined	Undetermined	Undetermined	Undetermined	Undetermined	Undetermined	Undetermined	Undetermined	Undetermined	Undetermined	37.7421	39.8642	Undetermined	Undetermined	Undetermined	Undetermined
A8	hsa-miR-520c-3p	Undetermined	Undetermined	Undetermined	Undetermined	Undetermined	Undetermined	Undetermined	Undetermined	Undetermined	Undetermined	Undetermined	Undetermined	Undetermined	Undetermined	Undetermined	37.883
A9	hsa-miR-557	Undetermined	Undetermined	Undetermined	Undetermined	Undetermined	Undetermined	Undetermined	Undetermined	Undetermined	Undetermined	Undetermined	Undetermined	Undetermined	Undetermined	Undetermined	Undetermined
A10	hsa-miR-218-5p	Undetermined	Undetermined	Undetermined	35.581	Undetermined	Undetermined	Undetermined	Undetermined	29.8058	Undetermined	35.5305	Undetermined	36.4233	Undetermined	Undetermined	Undetermined
A11	hsa-miR-136-5p	32.8668	33.9788	31.8028	33.8621	32.6225	Undetermined	34.6242	Undetermined	32.7061	33.3795	33.4704	32.356	31.2423	31.736	33.1645	32.4631
A12	hsa-miR-127-5p	Undetermined	39.4564	Undetermined	Undetermined	Undetermined	Undetermined	Undetermined	Undetermined	Undetermined	Undetermined	Undetermined	Undetermined	Undetermined	Undetermined	Undetermined	Undetermined
A13	hsa-miR-140-5p	33.1641	34.7636	33.9081	36.3838	32.426	Undetermined	32.7736	36.4053	32.4003	33.0101	33.124	33.8958	32.0529	33.6126	33.9259	33.0013
A14	hsa-miR-31-3p	36.348	Undetermined	Undetermined	Undetermined	Undetermined	Undetermined	Undetermined	Undetermined	Undetermined	Undetermined	Undetermined	Undetermined	Undetermined	Undetermined	Undetermined	Undetermined
A15	hsa-miR-20b-3p	Undetermined	Undetermined	Undetermined	Undetermined	Undetermined	Undetermined	Undetermined	Undetermined	Undetermined	Undetermined	Undetermined	Undetermined	Undetermined	Undetermined	Undetermined	Undetermined
A16	hsa-miR-325	Undetermined	Undetermined	Undetermined	Undetermined	Undetermined	Undetermined	Undetermined	Undetermined	Undetermined	Undetermined	Undetermined	Undetermined	Undetermined	Undetermined	Undetermined	Undetermined
A17	hsa-miR-509-3-5p	Undetermined	Undetermined	Undetermined	Undetermined	Undetermined	Undetermined	Undetermined	Undetermined	Undetermined	Undetermined	Undetermined	Undetermined	Undetermined	Undetermined	Undetermined	Undetermined
A18	hsa-miR-210-3p	33.7448	34.551	32.8474	Undetermined	33.7068	Undetermined	34.1795	Undetermined	34.7925	35.3922	31.8421	34.6267	32.2395	33.7982	34.3397	35.6404
A19	hsa-miR-199b-5p	37.0214	36.4169	35.1973	Undetermined	Undetermined	Undetermined	35.8451	39.9706	35.8442	Undetermined	Undetermined	Undetermined	35.6931	Undetermined	Undetermined	38.2456
A20	hsa-miR-194-5p	33.791	34.8925	31.2543	31.7333	34.3653	37.3655	34.2497	37.3487	32.8084	33.5176	29.7256	30.168	31.4149	33.0176	33.5579	34.2448
A21	hsa-let-7g-5p	28.2741	31.5648	29.1141	32.1076	28.9348	Undetermined	28.8753	Undetermined	28.5723	28.9194	29.0559	30.0605	28.8068	29.8264	29.4295	29.5497
A22	hsa-miR-203a	36.5695	Undetermined	Undetermined	Undetermined	Undetermined	Undetermined	Undetermined	Undetermined	Undetermined	Undetermined	Undetermined	Undetermined	Undetermined	Undetermined	Undetermined	Undetermined
A23	hsa-miR-181a-3p	38.4282	Undetermined	Undetermined	Undetermined	Undetermined	Undetermined	Undetermined	Undetermined	Undetermined	Undetermined	Undetermined	Undetermined	Undetermined	Undetermined	Undetermined	Undetermined
A24	hsa-miR-137	Undetermined	Undetermined	Undetermined	Undetermined	Undetermined	Undetermined	Undetermined	Undetermined	Undetermined	39.8435	Undetermined	Undetermined	38.0928	37.8987	Undetermined	Undetermined
B1	hsa-miR-551b-3p	34.0651	Undetermined	34.7129	Undetermined	Undetermined	Undetermined	33.9146	Undetermined	34.8612	34.3118	35.1278	Undetermined	Undetermined	Undetermined	35.4618	Undetermined
B2	Blank (H2O)	Undetermined	Undetermined	Undetermined	Undetermined	Undetermined	Undetermined	Undetermined	Undetermined	Undetermined	Undetermined	Undetermined	Undetermined	Undetermined	Undetermined	Undetermined	Undetermined
B3	hsa-miR-524-3p	Undetermined	Undetermined	Undetermined	Undetermined	Undetermined	Undetermined	Undetermined	Undetermined	Undetermined	Undetermined	Undetermined	Undetermined	Undetermined	Undetermined	Undetermined	Undetermined
B4	UniSp2	Undetermined	Undetermined	Undetermined	Undetermined	Undetermined	Undetermined	Undetermined	Undetermined	20.1888	19.9646	24.3599	23.8287	20.1225	19.9932	20.5543	19.9672
B5	hsa-miR-486-5p	29.2045	31.5838	30.3771	32.9119	28.7246	34.9757	29.4491	34.1118	28.4608	30.768	28.6792	31.507	28.015	30.4331	29.2682	30.8135
B6	UniSp4	Undetermined	Undetermined	Undetermined	Undetermined	35.8567	Undetermined	Undetermined	Undetermined	26.8627	26.8576	30.393	30.0379	26.9091	26.7427	27.2886	26.7049
B7	UniSp3 IPC	19.5528	19.4535	19.6689	19.6476	19.4491	19.5107	19.5676	19.5205	19.4262	19.5012	19.2623	19.2669	19.359	19.5055	19.426	19.444
B8	UniSp5	Undetermined	Undetermined	Undetermined	Undetermined	Undetermined	Undetermined	Undetermined	Undetermined	31.7591	30.8649	35.186	Undetermined	31.4141	32.1335	31.8376	31.2785
B9	hsa-miR-329-3p	34.6786	35.8224	35.3771	34.1343	36.2519	35.746	36.8944	36.5049	38.2887	34.9798	33.9463	34.2806	35.9616	35.5611	38.0585	35.7581
B10	UniSp6	19.3093	19.2646	19.4934	19.4622	19.3357	19.5205	19.296	19.3183	19.2386	19.2743	18.8765	18.8375	19.0228	19.2346	19.2613	19.2185
B11	hsa-miR-487b-3p	35.6775	Undetermined	35.0343	37.155	35.6615	Undetermined	Undetermined	Undetermined	35.7248	36.6405	34.9236	34.9927	35.178	37.1628	37.3487	38.3663
B12	cel-miR-39-3p	26.8757	27.0176	27.2485	26.9644	26.9157	27.8206	26.9495	27.4251	26.5868	26.7286	25.865	25.9447	26.5887	26.7102	26.7442	26.5892
B13	hsa-miR-138-5p	Undetermined	Undetermined	Undetermined	Undetermined	Undetermined	Undetermined	Undetermined	Undetermined	Undetermined	Undetermined	35.7976	Undetermined	35.8113	Undetermined	Undetermined	Undetermined
B14	hsa-miR-191-5p	29.584	32.0848	29.7582	33.4235	29.966	35.3228	29.5618	34.5573	29.3553	30.0492	29.3412	30.8961	29.5739	30.689	30.3773	30.742
B15	mmu-miR-378a-3p	32.4205	33.9468	31.106	32.9731	32.0664	Undetermined	31.942	37.9892	31.6498	34.0331	29.7283	31.6683	32.4337	33.5179	32.6968	33.2515
B16	hsa-miR-103a-3p	27.2686	30.3786	27.7711	30.85	27.6459	38.548	27.6749	34.9184	27.2368	27.7144	27.6587	28.5491	27.644	28.399	28.2254	28.0703
B17	hsa-miR-890	Undetermined	Undetermined	Undetermined	Undetermined	Undetermined	Undetermined	Undetermined	Undetermined	Undetermined	Undetermined	Undetermined	Undetermined	Undetermined	Undetermined	Undetermined	Undetermined
B18	hsa-miR-423-5p	31.8453	35.8194	31.3513	37.4546	31.0386	39.6369	30.8611	35.9954	30.4553	31.8448	29.6965	30.64	30.8676	31.679	31.2887	31.7866
B19	hsa-miR-221-3p	29.1416	31.4982	30.2124	31.8473	29.6467	Undetermined	29.1401	34.9452	29.1722	29.5951	29.5636	30.4903	29.6434	30.1214	29.6304	29.7466
B20	SNORD38B	Undetermined	Undetermined	Undetermined	Undetermined	34.8268	35.2024	33.9592	Undetermined	Undetermined	34.375	33.9704	33.884	33.7777	34.5821	Undetermined	Undetermined
B21	hsa-miR-301b	34.8153	Undetermined	Undetermined	Undetermined	Undetermined	Undetermined	Undetermined	Undetermined	36.2583	Undetermined	36.6064	Undetermined	Undetermined	34.6485	36.225	35.3219
B22	SNORD49A	Undetermined	Undetermined	36.5516	Undetermined	35.1171	Undetermined	34.1048	Undetermined	Undetermined	Undetermined	33.8715	33.5519	35.8647	35.0805	37.0873	35.0969
B23	hsa-miR-550a-5p	Undetermined	Undetermined	Undetermined	Undetermined	Undetermined	Undetermined	38.668	Undetermined	Undetermined	Undetermined	Undetermined	Undetermined	Undetermined	Undetermined	Undetermined	Undetermined
B24	U6 snRNA	30.0152	34.8506	30.0205	32.2569	30.4588	34.5016	30.7369	Undetermined	30.1313	30.188	28.9581	29.0398	29.3958	30.1517	31.0766	31.7194
C1	hsa-miR-532-5p	36.0428	35.1106	34.6162	Undetermined	33.7576	Undetermined	34.53	36.4166	34.6542	Undetermined	34.7067	35.7414	33.6015	36.4737	36.2041	35.1074
C2	hsa-miR-99a-5p	33.4112	34.1764	31.7929	33.4048	33.4098	Undetermined	33.9904	37.8786	32.3975	32.94	30.2446	31.1445	32.4615	32.7643	33.4321	34.0769
C3	hsa-miR-16-5p	24.5143	26.6102	24.967	26.8794	24.0955	34.0004	24.0866	30.9086	24.2852	25.0449	24.4477	25.8587	23.6283	24.992	24.3624	25.0737
C4	hsa-miR-98-5p	33.2861	35.9951	34.449	36.4519	34.6169	Undetermined	34.1111	Undetermined	33.6365	33.3264	34.0886	33.4771	33.5387	34.5911	33.9205	34.0627
C5	hsa-miR-185-5p	27.5447	30.278	27.9788	30.8261	27.7138	34.4013	27.7809	32.2082	27.3566	29.0982	28.0682	29.377	27.1355	29.4171	28.1739	29.1095
C6	hsa-miR-25-3p	29.4798	30.5602	29.8296	31.4783	29.2682	35.2252	29.217	32.3527	28.8526	29.4811	28.8769	30.6266	28.7014	29.7097	29.476	29.6426
C7	UniSp3 IPC	19.6859	19.4861	19.728	18.9697	19.561	19.5563	19.6654	19.6105	19.4845	19.5083	19.3067	19.3904	19.4297	19.5343	19.4507	19.5778
C8	UniSp3 IPC	19.6993	19.4866	19.7124	19.2333	19.548	19.662	19.6018	19.6032	19.4293	19.5115	19.3231	19.302	19.3955	19.5665	19.4169	19.5571
C9	hsa-miR-765	Undetermined	Undetermined	39.7869	38.1091	Undetermined	Undetermined	37.5767	Undetermined	Undetermined	Undetermined	Undetermined	Undetermined	Undetermined	Undetermined	Undetermined	Undetermined
C10	hsa-miR-24-3p	27.6211	30.6149	27.6854	30.5666	27.6656	35.3354	27.6566	33.5223	27.4997	28.619	27.2407	28.7382	27.4231	28.9443	28.0586	28.7136
C11	hsa-miR-369-5p	36.256	Undetermined	37.4616	39.1276	Undetermined	Undetermined	37.6201	Undetermined	Undetermined	Undetermined	Undetermined	Undetermined	Undetermined	38.0536	36.8744	Undetermined
C12	hsa-miR-425-5p	30.4709	32.4835	30.7111	32.2733	30.753	36.471	30.3795	34.0988	29.9858	30.4636	29.7006	30.7641	29.8514	30.2628	30.7731	30.5217
C13	hsa-miR-590-5p	32.4974	33.6588	32.3154	33.8541	31.9949	Undetermined	31.8475	36.4604	32.0916	31.9854	32.4695	32.8256	31.7497	31.5896	31.3891	31.866
C14	hsa-miR-760	Undetermined	Undetermined	Undetermined	38.3521	38.082	39.7847	36.5275	37.0532	Undetermined	35.8338	35.2045	Undetermined	37.4728	38.1175	36.5395	Undetermined
C15	hsa-miR-574-3p	34.0167	34.5733	34.1917	35.0217	33.4038	Undetermined	33.0154	38.2584	34.6044	34.4772	33.7209	34.2825	32.7155	33.6833	33.129	33.3554
C16	hsa-miR-130b-3p	35.3734	37.1975	35.0548	37.3779	34.5367	Undetermined	34.2335	Undetermined	34.3658	36.379	33.5397	33.9696	34.3836	36.417	35.1922	35.2725
C17	hsa-miR-30c-5p	29.8913	32.5387	30.6416	31.7373	30.4443	36.2247	29.8206	35.1529	29.4127	30.3139	29.9335	30.8558	30.186	30.7207	30.587	30.5451
C18	hsa-miR-133b	34.0802	Undetermined	34.7906	Undetermined	35.958	Undetermined	33.4433	Undetermined	33.8308	33.4593	35.683	Undetermined	34.8059	36.1042	33.7661	33.7142
C19	hsa-miR-524-5p	Undetermined	Undetermined	Undetermined	Undetermined	Undetermined	Undetermined	Undetermined	Undetermined	Undetermined	Undetermined	Undetermined	Undetermined	Undetermined	Undetermined	Undetermined	Undetermined
C20	hsa-miR-23a-3p	27.3329	28.7769	27.4528	28.7673	27.4105	Undetermined	27.0613	32.4543	26.3335	27.1673	26.8206	27.539	26.678	27.5015	27.2848	27.2483
C21	hsa-miR-193b-3p	35.8565	37.8729	32.3416	34.1908	Undetermined	Undetermined	36.1512	Undetermined	34.615	35.2811	31.4735	32.6461	35.6932	35.2591	37.5644	35.0067
C22	hsa-miR-501-5p	36.0697	Undetermined	Undetermined	Undetermined	Undetermined	Undetermined	Undetermined	Undetermined	35.5463	Undetermined	Undetermined	Undetermined	Undetermined	Undetermined	39.4201	Undetermined
C23	hsa-miR-518c-5p	Undetermined	Undetermined	Undetermined	Undetermined	Undetermined	Undetermined	Undetermined	Undetermined	Undetermined	Undetermined	Undetermined	Undetermined	Undetermined	Undetermined	Undetermined	Undetermined
C24	hsa-miR-130a-3p	31.769	35.7122	31.9928	35.4232	31.5472	Undetermined	31.8866	Undetermined	31.3872	32.5517	30.2572	32.0567	30.9409	31.8609	31.7934	32.0969
D1	hsa-miR-933	Undetermined	Undetermined	Undetermined	Undetermined	Undetermined	Undetermined	Undetermined	Undetermined	Undetermined	38.5699	Undetermined	Undetermined	Undetermined	Undetermined	Undetermined	Undetermined
D2	hsa-miR-379-5p	34.7675	Undetermined	33.4739	Undetermined	35.1017	39.2258	35.5648	Undetermined	35.717	36.675	34.1553	35.4098	Undetermined	Undetermined	36.484	Undetermined
D3	hsa-miR-452-5p	35.3087	Undetermined	37.08	Undetermined	Undetermined	Undetermined	Undetermined	Undetermined	38.138	36.1778	35.7816	Undetermined	Undetermined	Undetermined	36.3016	Undetermined
D4	hsa-miR-589-5p	38.7255	Undetermined	Undetermined	Undetermined	Undetermined	Undetermined	Undetermined	Undetermined	Undetermined	Undetermined	39.1441	Undetermined	39.7821	Undetermined	Undetermined	38.9881
D5	hsa-miR-141-3p	Undetermined	Undetermined	36.1305	Undetermined	35.4802	Undetermined	38.4163	Undetermined	37.6916	Undetermined	Undetermined	35.675	34.6178	35.4649	Undetermined	Undetermined
D6	hsa-miR-342-3p	31.619	32.9341	31.5404	32.594	32.2956	Undetermined	33.3252	36.5495	30.811	31.5603	30.5851	31.1157	31.7272	31.9688	32.3024	32.4724
D7	hsa-miR-668-3p	Undetermined	Undetermined	37.9116	Undetermined	Undetermined	Undetermined	Undetermined	Undetermined	Undetermined	Undetermined	Undetermined	Undetermined	Undetermined	Undetermined	Undetermined	Undetermined
D8	hsa-miR-934	Undetermined	Undetermined	Undetermined	37.2906	Undetermined	Undetermined	Undetermined	Undetermined	Undetermined	Undetermined	Undetermined	Undetermined	Undetermined	38.7729	Undetermined	Undetermined
D9	hsa-miR-101-3p	28.9729	31.4388	29.0005	30.465	28.7063	39.2934	28.7024	35.1389	28.0009	29.4982	28.9901	29.6272	27.7364	29.8497	28.5643	29.6294
D10	hsa-miR-539-5p	36.7594	Undetermined	Undetermined	Undetermined	Undetermined	Undetermined	Undetermined	Undetermined	35.0129	Undetermined	35.0947	35.0876	Undetermined	36.0622	36.2455	Undetermined
D11	hsa-miR-331-3p	32.3207	33.8553	33.0863	33.2279	33.4307	Undetermined	32.3529	36.1215	32.0764	32.6678	32.0055	32.8858	31.55	32.567	31.9567	33.2727
D12	hsa-miR-499a-5p	Undetermined	Undetermined	Undetermined	Undetermined	Undetermined	Undetermined	Undetermined	Undetermined	Undetermined	Undetermined	34.7105	Undetermined	Undetermined	Undetermined	36.2254	Undetermined
D13	hsa-miR-196a-5p	Undetermined	Undetermined	Undetermined	Undetermined	Undetermined	Undetermined	Undetermined	Undetermined	Undetermined	Undetermined	Undetermined	Undetermined	Undetermined	Undetermined	Undetermined	Undetermined
D14	hsa-miR-888-5p	Undetermined	Undetermined	Undetermined	Undetermined	Undetermined	Undetermined	Undetermined	Undetermined	Undetermined	Undetermined	Undetermined	Undetermined	Undetermined	Undetermined	Undetermined	Undetermined
D15	hsa-miR-330-3p	35.7722	38.2877	Undetermined	Undetermined	37.2161	Undetermined	35.7179	Undetermined	37.8791	Undetermined	Undetermined	35.4489	38.8249	Undetermined	36.3893	35.3214
D16	hsa-miR-570-3p	Undetermined	Undetermined	Undetermined	Undetermined	35.4537	Undetermined	Undetermined	Undetermined	36.6782	Undetermined	Undetermined	37.4908	Undetermined	Undetermined	Undetermined	Undetermined
D17	hsa-miR-518c-3p	Undetermined	Undetermined	37.4842	Undetermined	Undetermined	Undetermined	Undetermined	Undetermined	36.7486	Undetermined	Undetermined	Undetermined	Undetermined	Undetermined	Undetermined	Undetermined
D18	hsa-miR-200a-3p	36.2391	Undetermined	Undetermined	Undetermined	Undetermined	Undetermined	Undetermined	Undetermined	Undetermined	Undetermined	37.4812	Undetermined	Undetermined	Undetermined	Undetermined	Undetermined
D19	hsa-miR-188-5p	39.99	Undetermined	38.6023	Undetermined	Undetermined	Undetermined	Undetermined	Undetermined	36.9501	Undetermined	36.7922	Undetermined	34.5506	Undetermined	37.2261	36.505
D20	hsa-miR-26a-5p	29.4351	31.4094	29.9124	31.5222	29.9751	Undetermined	29.4811	Undetermined	29.6122	29.816	29.8044	30.2799	29.5604	30.5557	29.9975	29.8675
D21	hsa-miR-99b-5p	33.7156	39.7605	34.1722	39.2649	34.1634	Undetermined	33.7202	Undetermined	Undetermined	35.425	34.1545	34.2447	34.4857	34.0146	35.8706	32.8891
D22	hsa-miR-431-5p	36.4279	37.3159	34.328	38.0123	34.9526	37.2279	Undetermined	Undetermined	36.1976	Undetermined	35.0679	35.5487	35.0817	35.5829	36.3378	Undetermined
D23	hsa-miR-23b-3p	28.405	30.356	28.7599	30.337	28.81	36.3491	28.6539	34.5228	28.2573	27.982	28.81	29.1594	28.6095	28.6821	29.0094	28.9001
D24	hsa-miR-367-3p	Undetermined	Undetermined	Undetermined	Undetermined	Undetermined	Undetermined	Undetermined	Undetermined	Undetermined	Undetermined	Undetermined	Undetermined	Undetermined	Undetermined	Undetermined	Undetermined
E1	hsa-miR-505-3p	33.9972	33.9271	35.0281	33.5485	33.9711	38.4598	37.4117	Undetermined	33.9766	37.5485	31.5435	32.2269	35.0825	33.5507	34.3553	35.1848
E2	hsa-miR-18a-5p	30.4357	32.6581	31.0802	33.2387	31.3444	Undetermined	30.9833	35.9256	30.5196	31.1279	31.697	32.0838	30.744	31.5844	31.3393	31.5377
E3	hsa-miR-92a-3p	27.4759	29.4599	27.8297	29.5546	27.2687	33.967	27.5393	32.1643	26.862	27.8309	26.8944	28.0775	26.7224	27.7515	27.6879	27.8762
E4	hsa-miR-500a-5p	Undetermined	Undetermined	37.2761	Undetermined	35.887	Undetermined	Undetermined	Undetermined	Undetermined	Undetermined	Undetermined	Undetermined	36.7283	38.4931	36.9615	35.9778
E5	hsa-miR-887-3p	Undetermined	38.1923	39.621	37.8114	Undetermined	Undetermined	38.3127	38.0807	Undetermined	Undetermined	36.081	Undetermined	Undetermined	Undetermined	Undetermined	Undetermined
E6	hsa-miR-491-3p	Undetermined	Undetermined	Undetermined	Undetermined	Undetermined	Undetermined	Undetermined	Undetermined	Undetermined	Undetermined	Undetermined	Undetermined	Undetermined	Undetermined	Undetermined	Undetermined
E7	hsa-miR-423-3p	30.7109	34.8697	30.7848	Undetermined	30.3373	Undetermined	31.0145	34.7415	30.8912	32.1115	30.8087	31.9022	30.676	31.0263	31.2867	32.0728
E8	hsa-miR-126-3p	26.627	28.6124	26.6716	28.8867	27.0204	32.0539	26.8326	30.9876	26.8265	27.3566	27.0894	27.6515	26.8746	27.9011	27.2723	27.7553
E9	hsa-miR-421	34.4058	39.0654	Undetermined	34.9817	33.7691	Undetermined	36.7658	Undetermined	35.109	34.3392	35.4409	35.4136	34.3209	36.67	38.1859	35.6684
E10	hsa-miR-376b-3p	35.9397	39.3106	36.0231	35.6319	34.9596	Undetermined	Undetermined	Undetermined	36.0641	35.8664	35.3571	36.3716	34.2411	35.2758	37.0571	36.3156
E11	hsa-miR-302c-3p	Undetermined	Undetermined	Undetermined	Undetermined	Undetermined	Undetermined	Undetermined	Undetermined	Undetermined	Undetermined	Undetermined	Undetermined	Undetermined	Undetermined	Undetermined	Undetermined
E12	hsa-miR-625-3p	36.0242	Undetermined	35.5645	Undetermined	35.5813	Undetermined	35.0464	Undetermined	35.8685	Undetermined	35.4327	37.0388	Undetermined	Undetermined	34.6262	35.6723
E13	hsa-miR-339-5p	32.6061	33.0816	31.9616	35.1925	32.7625	35.7996	32.7742	Undetermined	31.4948	32.3934	32.9202	33.17	32.3496	33.9444	31.9304	32.1842
E14	hsa-miR-873-5p	Undetermined	Undetermined	Undetermined	Undetermined	Undetermined	Undetermined	Undetermined	Undetermined	Undetermined	Undetermined	Undetermined	Undetermined	Undetermined	Undetermined	Undetermined	Undetermined
E15	hsa-miR-323a-3p	Undetermined	Undetermined	39.9298	Undetermined	36.8106	Undetermined	Undetermined	Undetermined	36.1973	Undetermined	Undetermined	Undetermined	Undetermined	37.2611	Undetermined	Undetermined
E16	hsa-miR-181d-5p	36.3999	Undetermined	Undetermined	Undetermined	36.571	Undetermined	36.7326	Undetermined	36.3471	Undetermined	Undetermined	Undetermined	Undetermined	Undetermined	35.64	36.8006
E17	hsa-miR-125a-5p	34.5898	34.7603	31.944	33.8906	32.9606	35.8505	30.9783	35.0033	33.4337	32.8033	32.1006	32.7538	31.6591	32.5905	32.0768	31.192
E18	hsa-miR-129-5p	Undetermined	Undetermined	Undetermined	Undetermined	Undetermined	Undetermined	Undetermined	Undetermined	Undetermined	Undetermined	37.1393	Undetermined	Undetermined	35.9356	Undetermined	Undetermined
E19	hsa-miR-492	Undetermined	Undetermined	Undetermined	Undetermined	Undetermined	Undetermined	Undetermined	Undetermined	Undetermined	Undetermined	Undetermined	Undetermined	Undetermined	Undetermined	Undetermined	Undetermined
E20	hsa-miR-20a-5p	26.9431	29.4588	27.5687	29.9364	26.9874	35.4641	27.2984	31.798	26.761	27.5955	27.5385	28.5228	26.9504	27.8197	27.552	27.7116
E21	hsa-miR-374b-5p	32.6817	35.0926	33.8341	35.8808	34.0066	Undetermined	33.5352	Undetermined	32.2197	32.8153	32.7898	33.9295	32.9565	32.8546	32.8912	33.4102
E22	hsa-miR-302d-3p	Undetermined	Undetermined	Undetermined	Undetermined	Undetermined	Undetermined	Undetermined	Undetermined	Undetermined	Undetermined	Undetermined	Undetermined	Undetermined	Undetermined	Undetermined	Undetermined
E23	hsa-miR-346	Undetermined	Undetermined	Undetermined	38.3018	39.5353	37.9736	39.5405	37.2181	39.3416	Undetermined	39.0325	Undetermined	39.4707	38.4753	38.6476	37.9193
E24	hsa-miR-151a-3p	31.8454	33.6614	31.5552	35.6774	32.3403	36.9496	31.9048	36.165	31.6744	32.5884	31.7378	34.2174	31.4837	32.3085	32.2916	33.3768
F1	hsa-miR-493-3p	Undetermined	Undetermined	38.5493	Undetermined	Undetermined	Undetermined	37.0165	Undetermined	35.7213	Undetermined	35.5022	Undetermined	35.7473	35.4339	Undetermined	Undetermined
F2	hsa-miR-122-5p	30.359	33.6512	26.5753	27.6316	30.3862	Undetermined	32.1065	35.7385	29.3548	29.821	25.1658	26.4395	29.6573	31.0044	32.1049	32.5151
F3	hsa-miR-99a-3p	Undetermined	Undetermined	Undetermined	Undetermined	Undetermined	Undetermined	Undetermined	Undetermined	Undetermined	35.5504	Undetermined	36.6487	Undetermined	Undetermined	Undetermined	Undetermined
F4	hsa-miR-361-5p	31.1591	32.508	31.5808	33.4112	31.6686	36.7328	31.0003	35.9118	30.99	31.5616	30.7662	31.7154	31.2823	32.4751	31.7895	31.9494
F5	hsa-miR-202-3p	Undetermined	Undetermined	Undetermined	Undetermined	Undetermined	Undetermined	Undetermined	Undetermined	Undetermined	Undetermined	Undetermined	Undetermined	Undetermined	Undetermined	Undetermined	Undetermined
F6	hsa-miR-125b-5p	32.6599	34.1014	31.929	32.2812	35.5849	Undetermined	33.5929	Undetermined	32.2834	33.3902	30.6788	31.7488	33.5638	33.3087	33.061	33.1061
F7	hsa-miR-503-5p	34.9057	35.681	Undetermined	38.962	35.9995	Undetermined	35.4857	Undetermined	35.0769	38.2683	38.9645	34.6265	35.6195	34.4284	Undetermined	37.2999
F8	hsa-miR-204-5p	39.1084	35.4109	38.4368	Undetermined	36.4585	Undetermined	38.2707	39.1762	Undetermined	Undetermined	Undetermined	35.0052	38.2521	36.9731	36.3196	Undetermined
F9	hsa-miR-30d-5p	29.6874	31.6489	30.6091	31.0317	30.4887	36.7717	30.2171	33.4239	29.264	29.8909	29.3113	30.0847	29.7438	30.543	30.2445	30.0897
F10	hsa-miR-301a-3p	31.4795	33.0842	32.1817	33.7505	31.7443	Undetermined	31.8491	38.9148	31.5916	32.7598	33.0998	34.1149	32.234	37.7656	32.8217	34.5036
F11	hsa-miR-362-5p	37.2346	38.1401	39.6989	38.7866	Undetermined	38.8732	38.9743	38.1134	Undetermined	38.2611	37.0813	Undetermined	Undetermined	39.424	Undetermined	37.5705
F12	hsa-miR-30b-3p	Undetermined	Undetermined	Undetermined	Undetermined	Undetermined	Undetermined	Undetermined	Undetermined	37.2785	Undetermined	Undetermined	Undetermined	Undetermined	Undetermined	Undetermined	Undetermined
F13	hsa-miR-654-5p	Undetermined	Undetermined	37.8268	35.4492	Undetermined	Undetermined	Undetermined	Undetermined	Undetermined	Undetermined	35.4158	Undetermined	Undetermined	Undetermined	Undetermined	Undetermined
F14	hsa-miR-545-3p	Undetermined	37.3035	37.23	Undetermined	36.7907	37.7774	Undetermined	Undetermined	35.941	34.9308	37.5496	38.3047	34.2047	35.3694	37.1053	34.2964
F15	hsa-miR-29b-2-5p	35.3475	35.722	35.9144	35.7568	Undetermined	35.6165	36.4516	Undetermined	35.5109	Undetermined	34.1852	Undetermined	Undetermined	Undetermined	Undetermined	Undetermined
F16	hsa-miR-491-5p	34.6478	Undetermined	36.1415	Undetermined	36.0036	Undetermined	36.202	36.0869	34.0594	37.7747	35.693	Undetermined	34.8994	35.3822	36.9428	Undetermined
F17	hsa-miR-92b-3p	37.629	Undetermined	Undetermined	Undetermined	38.2264	Undetermined	Undetermined	Undetermined	38.113	Undetermined	Undetermined	Undetermined	36.8063	35.4424	39.2931	Undetermined
F18	hsa-miR-665	37.7825	Undetermined	37.0576	Undetermined	37.0022	Undetermined	36.7274	Undetermined	34.5414	35.5125	32.5602	33.6761	34.3973	36.406	38.5051	36.0987
F19	hsa-miR-506-3p	Undetermined	Undetermined	Undetermined	Undetermined	Undetermined	Undetermined	Undetermined	Undetermined	Undetermined	Undetermined	Undetermined	Undetermined	Undetermined	Undetermined	Undetermined	Undetermined
F20	hsa-miR-363-3p	32.7935	34.8538	33.5938	35.3576	32.4149	Undetermined	32.7445	Undetermined	31.5002	32.908	32.9707	34.2872	30.8609	32.1538	32.5507	32.9023
F21	hsa-miR-132-3p	39.3057	Undetermined	33.5915	34.9179	Undetermined	Undetermined	35.0451	Undetermined	Undetermined	35.4678	33.2524	33.0478	33.9049	33.1338	Undetermined	34.6284
F22	hsa-miR-651-5p	Undetermined	Undetermined	Undetermined	Undetermined	Undetermined	Undetermined	37.0469	Undetermined	35.6794	36.2801	35.568	Undetermined	36.3459	Undetermined	Undetermined	Undetermined
F23	hsa-miR-628-3p	36.2286	Undetermined	Undetermined	38.5224	35.519	Undetermined	36.3956	Undetermined	35.5628	34.8886	37.0754	34.9247	39.976	38.3064	Undetermined	35.0407
F24	hsa-miR-432-5p	39.6013	Undetermined	34.3087	Undetermined	35.8041	Undetermined	38.6067	Undetermined	34.9794	35.8217	34.5751	34.854	Undetermined	Undetermined	36.7519	36.4585
G1	hsa-miR-154-3p	Undetermined	Undetermined	Undetermined	Undetermined	Undetermined	Undetermined	Undetermined	Undetermined	Undetermined	Undetermined	38.4564	Undetermined	Undetermined	Undetermined	Undetermined	Undetermined
G2	hsa-miR-27a-3p	29.6132	30.9718	30.4753	31.769	30.2053	39.7487	29.9885	34.1594	29.0382	29.4034	30.7506	31.1638	29.7252	30.0139	29.9904	29.7179
G3	hsa-miR-376c-3p	33.6525	35.5857	33.5523	33.9649	32.6403	Undetermined	33.8031	Undetermined	32.6007	33.7995	31.6275	32.4822	31.7042	33.1333	33.9564	34.1182
G4	hsa-miR-940	37.407	37.6945	35.8873	39.342	34.9675	Undetermined	36.5125	Undetermined	34.9811	36.725	35.8581	36.9613	38.1854	38.8929	35.966	35.6407
G5	hsa-miR-22-5p	35.8107	Undetermined	33.6577	35.8694	34.7391	Undetermined	34.6743	Undetermined	33.05	33.6537	31.5395	31.7108	34.5702	34.4662	34.2191	34.7127
G6	hsa-miR-224-5p	36.988	Undetermined	36.5999	Undetermined	39.2387	Undetermined	Undetermined	Undetermined	35.9201	38.1067	Undetermined	Undetermined	Undetermined	Undetermined	Undetermined	Undetermined
G7	hsa-miR-885-5p	Undetermined	Undetermined	34.1589	34.5246	35.5675	Undetermined	36.017	Undetermined	35.4223	34.3271	31.2754	31.6799	35.0916	35.9167	37.2065	35.7858
G8	hsa-miR-320a	29.017	32.4815	29.1184	31.6999	29.0266	33.4503	29.4797	32.755	28.8175	30.2548	27.9113	28.9967	28.8273	30.0996	29.6119	30.181
G9	hsa-miR-18b-5p	30.4179	33.117	31.8023	34.8196	31.6198	Undetermined	30.8132	Undetermined	30.7464	30.9511	31.8611	32.7683	31.0068	31.9502	31.5712	31.4278
G10	hsa-miR-187-3p	Undetermined	35.7212	Undetermined	Undetermined	Undetermined	Undetermined	Undetermined	Undetermined	Undetermined	Undetermined	Undetermined	Undetermined	Undetermined	Undetermined	Undetermined	Undetermined
G11	hsa-miR-516b-5p	Undetermined	Undetermined	Undetermined	Undetermined	Undetermined	Undetermined	Undetermined	Undetermined	Undetermined	Undetermined	Undetermined	Undetermined	Undetermined	Undetermined	Undetermined	Undetermined
G12	hsa-miR-302c-5p	Undetermined	Undetermined	Undetermined	Undetermined	Undetermined	Undetermined	Undetermined	Undetermined	Undetermined	Undetermined	Undetermined	Undetermined	Undetermined	Undetermined	Undetermined	Undetermined
G13	hsa-miR-548b-3p	Undetermined	Undetermined	38.1156	Undetermined	Undetermined	Undetermined	Undetermined	Undetermined	Undetermined	Undetermined	Undetermined	Undetermined	36.5877	Undetermined	Undetermined	Undetermined
G14	hsa-miR-186-5p	37.0934	38.3791	36.3446	38.2451	34.346	Undetermined	35.0494	39.2758	34.3086	36.1072	35.7661	Undetermined	34.3871	35.4882	34.4171	35.901
G15	hsa-miR-199a-5p	32.3703	35.3264	31.6816	34.5479	31.4693	37.9263	31.6815	35.3284	30.8448	31.8651	31.4785	31.7079	30.4298	31.8361	30.9768	32.0897
G16	hsa-miR-155-5p	35.667	Undetermined	33.5904	Undetermined	34.6578	Undetermined	38.5103	Undetermined	35.69	34.6935	34.5778	33.8906	34.5129	33.9259	Undetermined	35.8566
G17	hsa-miR-107	29.3786	32.5934	30.1201	31.5886	29.8806	Undetermined	29.9287	37.9438	29.3204	30.0526	29.3698	30.3726	29.7647	29.998	30.2416	30.0701
G18	hsa-miR-302b-3p	Undetermined	Undetermined	Undetermined	Undetermined	Undetermined	Undetermined	Undetermined	Undetermined	Undetermined	Undetermined	Undetermined	Undetermined	Undetermined	Undetermined	Undetermined	Undetermined
G19	hsa-miR-662	Undetermined	Undetermined	Undetermined	Undetermined	Undetermined	Undetermined	Undetermined	38.2301	Undetermined	Undetermined	Undetermined	Undetermined	Undetermined	Undetermined	Undetermined	Undetermined
G20	hsa-miR-519d-3p	Undetermined	Undetermined	Undetermined	Undetermined	Undetermined	Undetermined	Undetermined	Undetermined	Undetermined	Undetermined	Undetermined	Undetermined	Undetermined	Undetermined	Undetermined	Undetermined
G21	hsa-miR-485-3p	35.641	Undetermined	33.5784	34.9256	33.5437	Undetermined	35.6537	Undetermined	35.0048	35.6581	33.0306	35.4773	33.701	33.651	Undetermined	Undetermined
G22	hsa-miR-200b-3p	Undetermined	Undetermined	35.701	35.6432	Undetermined	Undetermined	35.7283	Undetermined	Undetermined	Undetermined	39.3326	Undetermined	Undetermined	Undetermined	Undetermined	Undetermined
G23	hsa-miR-337-3p	38.599	Undetermined	35.5368	35.9643	34.768	Undetermined	39.4227	Undetermined	34.8845	33.7027	36.5687	Undetermined	35.6808	Undetermined	Undetermined	37.7277
G24	hsa-miR-494-3p	Undetermined	Undetermined	Undetermined	Undetermined	39.2891	Undetermined	Undetermined	Undetermined	Undetermined	Undetermined	37.4597	Undetermined	37.5606	37.0318	Undetermined	Undetermined
H1	hsa-miR-371a-3p	Undetermined	Undetermined	Undetermined	Undetermined	Undetermined	Undetermined	Undetermined	Undetermined	Undetermined	Undetermined	Undetermined	Undetermined	Undetermined	Undetermined	Undetermined	Undetermined
H2	hsa-miR-637	Undetermined	Undetermined	Undetermined	Undetermined	Undetermined	Undetermined	Undetermined	Undetermined	Undetermined	Undetermined	Undetermined	Undetermined	Undetermined	Undetermined	Undetermined	Undetermined
H3	hsa-miR-144-3p	28.2507	31.9987	30.0925	32.3678	28.8479	36.1858	28.7358	35.5594	26.7923	28.9031	29.8942	30.3916	27.7126	30.0581	28.0235	29.1054
H4	hsa-miR-16-1-3p	33.7042	Undetermined	34.7121	38.0531	Undetermined	Undetermined	Undetermined	Undetermined	37.3659	Undetermined	Undetermined	36.153	34.9694	35.1925	34.6038	Undetermined
H5	hsa-miR-631	Undetermined	37.7006	Undetermined	38.5737	Undetermined	Undetermined	Undetermined	Undetermined	Undetermined	Undetermined	Undetermined	Undetermined	Undetermined	Undetermined	Undetermined	Undetermined
H6	hsa-miR-34c-5p	Undetermined	Undetermined	Undetermined	Undetermined	Undetermined	Undetermined	Undetermined	Undetermined	Undetermined	Undetermined	Undetermined	Undetermined	Undetermined	Undetermined	Undetermined	Undetermined
H7	hsa-miR-211-5p	Undetermined	Undetermined	Undetermined	Undetermined	Undetermined	Undetermined	Undetermined	Undetermined	Undetermined	Undetermined	Undetermined	Undetermined	Undetermined	Undetermined	Undetermined	Undetermined
H8	hsa-miR-454-3p	32.0742	34.6493	34.1551	35.6813	32.9118	Undetermined	33.676	Undetermined	32.9715	35.3182	32.7428	34.9362	34.4582	35.2561	33.5614	33.897
H9	hsa-let-7f-5p	29.6823	32.8257	30.5374	31.6158	30.1904	Undetermined	30.1915	Undetermined	30.0849	29.7442	29.9676	31.2019	29.075	31.3969	30.9283	30.9212
H10	hsa-miR-30e-5p	29.8138	31.9115	29.3582	30.7371	29.7425	Undetermined	29.7833	36.208	29.8048	30.2665	29.1843	29.8741	29.3077	29.9866	29.9393	29.7721
H11	hsa-miR-34a-5p	34.0785	36.1861	32.866	Undetermined	Undetermined	Undetermined	Undetermined	Undetermined	36.0451	Undetermined	30.5757	32.3993	Undetermined	35.9913	36.5599	Undetermined
H12	hsa-miR-663a	35.8036	36.2176	39.0814	39.2516	Undetermined	35.5797	35.905	35.5753	35.888	39.5292	Undetermined	Undetermined	38.2353	37.2838	Undetermined	36.6397
H13	hsa-miR-518e-3p	Undetermined	Undetermined	Undetermined	Undetermined	Undetermined	Undetermined	Undetermined	Undetermined	Undetermined	Undetermined	Undetermined	Undetermined	Undetermined	Undetermined	Undetermined	Undetermined
H14	hsa-miR-29b-3p	33.4738	36.5551	32.8808	34.8002	32.5846	Undetermined	32.5334	Undetermined	31.5577	32.5316	33.1752	32.9325	31.733	33.0342	31.8502	32.6605
H15	hsa-miR-658	Undetermined	Undetermined	Undetermined	Undetermined	Undetermined	Undetermined	Undetermined	Undetermined	Undetermined	Undetermined	Undetermined	Undetermined	Undetermined	Undetermined	Undetermined	Undetermined
H16	hsa-miR-572	Undetermined	Undetermined	Undetermined	Undetermined	Undetermined	Undetermined	Undetermined	Undetermined	Undetermined	Undetermined	Undetermined	Undetermined	Undetermined	Undetermined	Undetermined	Undetermined
H17	hsa-miR-802	Undetermined	Undetermined	Undetermined	Undetermined	Undetermined	Undetermined	Undetermined	Undetermined	Undetermined	Undetermined	Undetermined	Undetermined	Undetermined	Undetermined	Undetermined	Undetermined
H18	hsa-miR-521	Undetermined	Undetermined	Undetermined	Undetermined	Undetermined	Undetermined	Undetermined	Undetermined	Undetermined	Undetermined	Undetermined	Undetermined	Undetermined	Undetermined	Undetermined	Undetermined
H19	hsa-miR-433-3p	Undetermined	Undetermined	35.7922	Undetermined	35.9984	Undetermined	Undetermined	Undetermined	Undetermined	Undetermined	36.682	Undetermined	37.41	35.8932	Undetermined	37.5552
H20	hsa-miR-660-5p	32.5703	34.4288	31.4482	32.137	32.1206	Undetermined	32.0401	Undetermined	32.156	32.9288	30.5993	31.2571	30.6605	32.3873	32.2034	32.4345
H21	hsa-let-7c-5p	31.9767	36.9846	33.0843	36.1659	32.809	38.7421	32.7961	Undetermined	32.498	32.2159	32.6556	33.6111	32.9135	32.501	33.2558	33.6399
H22	hsa-miR-28-5p	31.7338	34.1187	32.5642	34.212	31.5165	Undetermined	32.4701	Undetermined	32.7742	32.9958	32.3609	34.234	32.0701	33.0906	32.5831	33.8955
H23	hsa-miR-324-5p	33.3782	35.8904	32.0781	Undetermined	34.173	36.6396	32.3176	Undetermined	33.1819	33.9587	32.6075	33.6922	33.6507	32.7642	33.8841	33.655
H24	hsa-miR-219a-5p	Undetermined	Undetermined	35.9721	38.8059	36.215	Undetermined	Undetermined	Undetermined	35.745	Undetermined	35.1574	Undetermined	34.7399	Undetermined	Undetermined	Undetermined
I1	hsa-miR-19b-3p	27.8132	29.4223	27.9173	29.4881	27.6836	34.5177	27.5411	33.0167	26.8576	27.7347	27.4098	28.1549	26.4629	28.0764	27.0444	27.8418
I2	hsa-miR-526b-5p	Undetermined	Undetermined	Undetermined	Undetermined	Undetermined	Undetermined	Undetermined	Undetermined	Undetermined	Undetermined	Undetermined	Undetermined	Undetermined	Undetermined	Undetermined	Undetermined
I3	hsa-miR-215-5p	34.5798	35.0524	31.9409	32.3164	33.4967	Undetermined	36.9603	39.8599	32.9403	34.0605	30.4529	31.2321	32.6577	34.6943	34.7767	36.3233
I4	hsa-miR-30b-5p	29.8969	31.7863	30.447	31.3243	30.6982	34.3532	29.8319	34.0208	29.4736	29.9978	30.425	30.5891	29.9505	30.509	30.4642	30.1377
I5	hsa-miR-184	Undetermined	Undetermined	Undetermined	Undetermined	Undetermined	Undetermined	Undetermined	Undetermined	Undetermined	Undetermined	Undetermined	Undetermined	Undetermined	Undetermined	Undetermined	Undetermined
I6	hsa-miR-422a	Undetermined	Undetermined	Undetermined	Undetermined	Undetermined	Undetermined	Undetermined	Undetermined	Undetermined	Undetermined	Undetermined	Undetermined	Undetermined	Undetermined	Undetermined	Undetermined
I7	hsa-miR-199a-3p	30.519	34.3652	30.641	32.5742	30.9041	Undetermined	30.6199	37.5542	30.6392	30.8292	29.4536	30.3933	30.2567	31.1614	30.733	31.0599
I8	hsa-miR-335-5p	33.0524	38.1489	33.712	33.8727	33.6311	Undetermined	32.7478	Undetermined	32.1835	32.4996	33.6067	34.0446	33.1458	33.3373	33.1565	33.6593
I9	hsa-miR-519a-3p	Undetermined	Undetermined	Undetermined	Undetermined	Undetermined	Undetermined	Undetermined	Undetermined	Undetermined	Undetermined	Undetermined	Undetermined	Undetermined	Undetermined	Undetermined	Undetermined
I10	hsa-miR-21-5p	26.8084	28.5153	25.5683	25.8687	26.8011	32.8849	26.8514	31.5772	26.2075	26.6159	24.4281	24.6499	26.1027	26.7485	26.833	26.9378
I11	hsa-miR-129-2-3p	Undetermined	Undetermined	Undetermined	Undetermined	Undetermined	Undetermined	Undetermined	Undetermined	Undetermined	Undetermined	Undetermined	Undetermined	Undetermined	Undetermined	Undetermined	Undetermined
I12	hsa-miR-26b-5p	31.0934	32.7363	32.008	32.6441	31.9207	Undetermined	31.507	39.8286	30.1281	32.1539	31.4905	32.4911	31.4862	31.6759	32.6015	31.9342
I13	hsa-miR-214-3p	Undetermined	Undetermined	37.9582	Undetermined	39.3569	Undetermined	39.8715	37.3133	37.8936	Undetermined	36.7553	Undetermined	37.448	Undetermined	Undetermined	Undetermined
I14	hsa-miR-32-5p	32.0201	32.8296	32.4145	34.0624	32.2131	Undetermined	33.0871	37.1437	29.8229	30.7622	32.8153	33.0096	30.4648	31.664	30.8824	31.168
I15	hsa-miR-324-3p	32.889	34.3508	33.5659	34.3588	33.273	36.3082	33.278	37.2748	32.6669	33.5768	32.3011	35.6608	32.8026	34.1748	33.0356	34.5659
I16	hsa-miR-488-3p	Undetermined	Undetermined	Undetermined	Undetermined	Undetermined	Undetermined	Undetermined	Undetermined	Undetermined	Undetermined	Undetermined	Undetermined	Undetermined	Undetermined	Undetermined	Undetermined
I17	hsa-miR-371a-5p	Undetermined	Undetermined	Undetermined	Undetermined	Undetermined	Undetermined	Undetermined	Undetermined	Undetermined	Undetermined	Undetermined	Undetermined	Undetermined	Undetermined	Undetermined	Undetermined
I18	hsa-miR-455-5p	Undetermined	Undetermined	37.0222	Undetermined	Undetermined	Undetermined	Undetermined	Undetermined	Undetermined	Undetermined	Undetermined	36.2095	Undetermined	Undetermined	Undetermined	Undetermined
I19	hsa-miR-891a-5p	Undetermined	Undetermined	Undetermined	Undetermined	Undetermined	Undetermined	Undetermined	Undetermined	Undetermined	Undetermined	Undetermined	Undetermined	Undetermined	Undetermined	Undetermined	Undetermined
I20	hsa-miR-549a	Undetermined	Undetermined	Undetermined	Undetermined	Undetermined	Undetermined	Undetermined	Undetermined	Undetermined	Undetermined	Undetermined	Undetermined	Undetermined	Undetermined	Undetermined	Undetermined
I21	hsa-miR-205-5p	35.493	35.9576	36.9727	36.0536	Undetermined	Undetermined	37.5743	Undetermined	39.4822	37.8254	36.5646	37.1628	35.807	35.478	Undetermined	36.8884
I22	hsa-miR-518b	Undetermined	Undetermined	Undetermined	Undetermined	Undetermined	Undetermined	Undetermined	Undetermined	Undetermined	Undetermined	Undetermined	Undetermined	Undetermined	Undetermined	Undetermined	Undetermined
I23	hsa-miR-19a-3p	28.4636	30.0867	29.1223	29.8257	28.5354	Undetermined	28.7889	33.6606	27.4585	28.1626	28.474	28.9596	27.1386	28.6229	27.8098	28.5636
I24	hsa-miR-150-5p	30.2739	31.5203	30.7594	32.1182	29.7553	34.9232	30.3242	34.5476	30.4434	30.6945	31.1032	31.4368	29.8005	31.0598	31.9648	31.1794
J1	hsa-miR-15a-5p	27.6436	30.5447	28.1441	29.9421	27.5641	36.5481	27.6406	35.0663	26.9229	27.7175	26.649	27.8479	26.5852	27.7121	27.2387	27.7049
J2	hsa-let-7d-3p	30.9081	32.4077	31.989	33.9498	31.3657	33.7892	31.5264	37.9166	30.3925	30.6686	30.9171	31.4502	30.4598	31.7297	31.2526	30.9656
J3	hsa-miR-608	37.5451	38.4758	39.453	Undetermined	37.5571	Undetermined	38.3507	38.2837	38.5746	Undetermined	Undetermined	Undetermined	Undetermined	39.3981	Undetermined	36.6263
J4	hsa-miR-671-5p	Undetermined	Undetermined	38.3246	Undetermined	Undetermined	Undetermined	39.0543	37.3177	Undetermined	Undetermined	37.2278	37.1903	Undetermined	Undetermined	Undetermined	Undetermined
J5	hsa-miR-497-5p	35.8835	Undetermined	36.0148	36.1137	34.5016	Undetermined	Undetermined	Undetermined	36.4135	34.8632	32.5348	33.5447	32.8011	34.6498	33.813	35.0017
J6	hsa-miR-877-5p	38.4862	Undetermined	Undetermined	Undetermined	34.7131	Undetermined	36.0745	Undetermined	35.8687	Undetermined	33.7894	38.7287	Undetermined	36.3003	Undetermined	36.1564
J7	hsa-miR-187-5p	Undetermined	Undetermined	Undetermined	Undetermined	Undetermined	Undetermined	Undetermined	Undetermined	Undetermined	Undetermined	Undetermined	39.8395	Undetermined	Undetermined	Undetermined	Undetermined
J8	hsa-miR-10b-5p	34.9471	Undetermined	34.8059	Undetermined	34.6767	Undetermined	34.9945	Undetermined	33.5799	34.385	33.5784	35.2157	33.6972	39.7707	35.1871	36.1333
J9	hsa-let-7i-5p	30.7037	33.9391	31.4396	34.0439	30.9658	Undetermined	30.7992	Undetermined	30.5294	30.9812	30.1831	31.386	30.3191	31.1856	31.1465	31.2565
J10	hsa-miR-202-5p	Undetermined	Undetermined	Undetermined	Undetermined	Undetermined	Undetermined	Undetermined	Undetermined	Undetermined	Undetermined	Undetermined	Undetermined	Undetermined	Undetermined	Undetermined	Undetermined
J11	hsa-miR-652-3p	30.9456	33.4155	31.8103	32.6959	31.2688	36.1341	31.2691	Undetermined	30.7438	31.0586	30.4367	30.8781	30.3209	31.1399	30.9237	31.0041
J12	hsa-miR-126-5p	31.5417	33.2255	31.9831	32.9571	32.0057	Undetermined	31.8909	Undetermined	31.0459	30.824	31.0214	32.1117	30.9651	32.0254	31.4952	31.908
J13	hsa-miR-30e-3p	35.2226	Undetermined	37.5323	38.8043	34.2934	Undetermined	35.6297	Undetermined	34.5253	36.9457	35.1053	37.3502	35.1427	34.9576	36.3927	35.9725
J14	hsa-miR-181c-5p	Undetermined	Undetermined	Undetermined	Undetermined	Undetermined	Undetermined	36.9663	Undetermined	36.4447	Undetermined	Undetermined	Undetermined	Undetermined	Undetermined	36.9275	36.5919
J15	hsa-miR-9-3p	Undetermined	Undetermined	Undetermined	Undetermined	Undetermined	Undetermined	Undetermined	Undetermined	Undetermined	35.5554	Undetermined	Undetermined	Undetermined	38.5467	Undetermined	Undetermined
J16	hsa-miR-548c-3p	Undetermined	Undetermined	Undetermined	Undetermined	Undetermined	Undetermined	Undetermined	Undetermined	Undetermined	Undetermined	Undetermined	Undetermined	Undetermined	Undetermined	Undetermined	Undetermined
J17	hsa-miR-152-3p	32.2636	35.3112	32.495	33.0566	31.5165	Undetermined	32.1817	35.9571	32.248	32.5848	31.3281	32.0435	31.9652	33.645	32.093	Undetermined
J18	hsa-miR-93-5p	28.0746	30.6747	28.8284	31.3046	28.6468	34.0256	28.2844	34.1214	27.9309	28.6399	28.4132	29.335	28.2901	29.4025	28.6013	29.1474
J19	hsa-miR-365a-3p	37.1244	Undetermined	39.1053	Undetermined	Undetermined	Undetermined	Undetermined	Undetermined	35.5614	35.208	33.3018	33.5408	35.8673	36.0341	35.7204	35.896
J20	hsa-miR-29c-3p	32.5967	34.0365	31.0842	31.6592	31.8386	Undetermined	31.8185	37.3962	30.7371	31.2114	28.9964	29.414	30.9337	31.8831	31.153	31.9288
J21	hsa-miR-372-3p	Undetermined	Undetermined	Undetermined	Undetermined	Undetermined	39.4553	Undetermined	Undetermined	Undetermined	Undetermined	Undetermined	Undetermined	Undetermined	Undetermined	Undetermined	Undetermined
J22	hsa-miR-133a-3p	35.2607	36.9809	36.878	Undetermined	37.4003	Undetermined	34.8355	Undetermined	37.4516	36.6898	36.3975	36.5262	36.5469	Undetermined	35.034	36.5646
J23	hsa-miR-124-3p	Undetermined	Undetermined	Undetermined	Undetermined	Undetermined	Undetermined	Undetermined	Undetermined	Undetermined	Undetermined	Undetermined	Undetermined	35.9186	Undetermined	Undetermined	Undetermined
J24	hsa-miR-190a-5p	Undetermined	Undetermined	35.6364	Undetermined	Undetermined	Undetermined	35.5685	37.7474	36.8002	36.0788	37.3694	37.4697	38.5441	Undetermined	36.873	35.359
K1	hsa-miR-302a-3p	Undetermined	Undetermined	Undetermined	Undetermined	Undetermined	Undetermined	Undetermined	Undetermined	Undetermined	Undetermined	Undetermined	Undetermined	Undetermined	Undetermined	Undetermined	Undetermined
K2	hsa-miR-595	36.918	34.798	36.3053	38.0808	37.3821	38.6298	Undetermined	36.6834	Undetermined	39.2869	Undetermined	Undetermined	Undetermined	Undetermined	Undetermined	Undetermined
K3	hsa-miR-602	Undetermined	37.6507	Undetermined	Undetermined	Undetermined	Undetermined	Undetermined	Undetermined	Undetermined	Undetermined	Undetermined	Undetermined	Undetermined	Undetermined	Undetermined	Undetermined
K4	hsa-miR-223-3p	24.7691	26.3706	25.2785	26.485	25.3377	34.3684	24.9902	30.6786	24.1937	24.7932	24.7986	25.5502	24.762	25.4518	25.0058	25.0009
K5	hsa-miR-627-5p	Undetermined	Undetermined	Undetermined	Undetermined	Undetermined	Undetermined	Undetermined	Undetermined	Undetermined	Undetermined	36.8682	Undetermined	Undetermined	Undetermined	Undetermined	Undetermined
K6	hsa-miR-34b-3p	Undetermined	Undetermined	Undetermined	Undetermined	Undetermined	Undetermined	Undetermined	Undetermined	Undetermined	Undetermined	Undetermined	Undetermined	Undetermined	Undetermined	Undetermined	Undetermined
K7	hsa-miR-410-3p	35.4621	37.3518	36.0367	35.3613	33.948	Undetermined	39.1829	Undetermined	38.1353	35.7486	34.4598	34.0609	33.9415	34.8601	36.6405	36.0032
K8	hsa-miR-17-5p	32.6852	36.8746	34.4739	36.9734	33.5005	Undetermined	33.4239	39.3271	32.7239	34.1174	33.5207	35.1219	33.7884	34.716	34.0108	33.7845
K9	hsa-miR-376a-3p	34.297	34.8743	33.9388	38.2876	33.3712	Undetermined	34.1436	Undetermined	33.8094	34.2507	32.9428	33.9469	32.7386	34.0775	34.363	34.634
K10	hsa-miR-514a-3p	Undetermined	Undetermined	Undetermined	Undetermined	Undetermined	Undetermined	Undetermined	Undetermined	Undetermined	Undetermined	Undetermined	Undetermined	Undetermined	Undetermined	Undetermined	Undetermined
K11	hsa-miR-512-5p	Undetermined	Undetermined	Undetermined	Undetermined	Undetermined	Undetermined	Undetermined	Undetermined	Undetermined	Undetermined	Undetermined	Undetermined	Undetermined	Undetermined	Undetermined	Undetermined
K12	hsa-miR-449a	Undetermined	Undetermined	Undetermined	Undetermined	Undetermined	Undetermined	Undetermined	Undetermined	Undetermined	Undetermined	Undetermined	Undetermined	Undetermined	Undetermined	Undetermined	37.3262
K13	hsa-miR-498	Undetermined	Undetermined	Undetermined	Undetermined	Undetermined	Undetermined	Undetermined	Undetermined	Undetermined	Undetermined	Undetermined	Undetermined	Undetermined	Undetermined	Undetermined	Undetermined
K14	hsa-miR-148b-3p	29.8833	33.8395	30.4685	31.9657	30.7848	Undetermined	30.1613	34.6886	29.6762	30.0265	30.166	30.7683	29.9222	31.5373	29.5959	30.5818
K15	hsa-miR-127-3p	34.6623	Undetermined	33.5594	35.2908	34.3684	Undetermined	Undetermined	35.6159	34.2234	Undetermined	33.758	33.9511	Undetermined	34.1362	Undetermined	Undetermined
K16	hsa-miR-598-3p	34.7674	36.2404	36.7516	35.2429	33.9981	38.8213	36.8468	36.1328	34.0782	36.2221	37.0748	38.1841	35.4033	35.6003	38.4286	35.8731
K17	hsa-miR-96-5p	39.1285	Undetermined	Undetermined	Undetermined	Undetermined	Undetermined	Undetermined	Undetermined	Undetermined	Undetermined	35.1601	Undetermined	35.7116	Undetermined	35.6536	Undetermined
K18	hsa-let-7d-5p	30.5949	37.1916	31.9592	35.112	31.6461	Undetermined	31.2428	Undetermined	31.3917	31.5566	30.7032	31.9305	31.7439	32.5078	32.0664	32.5213
K19	hsa-miR-135b-5p	Undetermined	Undetermined	Undetermined	Undetermined	Undetermined	Undetermined	Undetermined	Undetermined	Undetermined	Undetermined	Undetermined	Undetermined	Undetermined	Undetermined	Undetermined	Undetermined
K20	hsa-miR-495-3p	32.8009	35.2769	32.7566	33.9815	33.7158	Undetermined	35.8545	37.9659	33.6729	34.5965	32.5559	33.1221	32.1351	33.2023	Undetermined	35.3763
K21	hsa-miR-299-5p	35.9739	Undetermined	Undetermined	Undetermined	Undetermined	Undetermined	Undetermined	Undetermined	Undetermined	Undetermined	34.962	Undetermined	Undetermined	35.4861	Undetermined	Undetermined
K22	hsa-miR-34c-3p	Undetermined	Undetermined	Undetermined	Undetermined	Undetermined	Undetermined	Undetermined	Undetermined	Undetermined	Undetermined	Undetermined	Undetermined	Undetermined	Undetermined	Undetermined	Undetermined
K23	hsa-miR-596	Undetermined	Undetermined	Undetermined	Undetermined	Undetermined	Undetermined	Undetermined	Undetermined	38.3671	Undetermined	Undetermined	Undetermined	Undetermined	38.4745	Undetermined	Undetermined
K24	hsa-miR-744-5p	34.1876	38.8939	34.0653	36.881	34.9751	Undetermined	34.1223	39.4404	33.9813	34.244	34.5201	35.286	34.0848	35.2148	34.6915	35.104
L1	hsa-miR-145-5p	31.4308	36.3788	32.1807	33.723	31.0176	36.8755	30.8311	Undetermined	32.0118	32.7608	31.5419	33.0691	30.6935	31.5036	32.0487	32.9742
L2	hsa-miR-622	Undetermined	Undetermined	Undetermined	Undetermined	Undetermined	Undetermined	Undetermined	Undetermined	Undetermined	Undetermined	Undetermined	Undetermined	Undetermined	Undetermined	Undetermined	Undetermined
L3	hsa-miR-516a-5p	Undetermined	Undetermined	Undetermined	Undetermined	Undetermined	Undetermined	Undetermined	Undetermined	Undetermined	Undetermined	Undetermined	Undetermined	Undetermined	Undetermined	Undetermined	Undetermined
L4	hsa-let-7a-5p	27.9507	31.4424	28.3923	31.3564	28.427	Undetermined	28.2919	37.5995	28.3836	28.5383	28.2269	29.8996	28.7269	29.5476	29.0249	29.198
L5	hsa-miR-96-3p	Undetermined	Undetermined	39.4126	Undetermined	Undetermined	Undetermined	Undetermined	Undetermined	Undetermined	Undetermined	Undetermined	39.1622	Undetermined	Undetermined	Undetermined	Undetermined
L6	hsa-miR-185-3p	38.6278	Undetermined	39.6819	Undetermined	Undetermined	Undetermined	Undetermined	Undetermined	Undetermined	Undetermined	Undetermined	Undetermined	Undetermined	Undetermined	Undetermined	Undetermined
L7	hsa-miR-615-3p	Undetermined	Undetermined	Undetermined	Undetermined	Undetermined	Undetermined	Undetermined	Undetermined	Undetermined	Undetermined	Undetermined	Undetermined	Undetermined	Undetermined	Undetermined	Undetermined
L8	hsa-miR-128-3p	33.1755	Undetermined	35.0624	34.9174	34.6986	39.1124	34.3229	39.879	33.0553	33.4262	32.685	33.4912	32.8501	34.0541	33.7665	33.5697
L9	hsa-miR-766-3p	32.7276	34.479	33.1896	34.601	33.6388	Undetermined	33.5107	Undetermined	32.7928	33.1127	33.4242	33.672	33.5772	33.6063	33.1163	33.881
L10	hsa-miR-206	37.0246	37.5758	38.0311	39.0111	38.6604	Undetermined	36.6444	38.5166	Undetermined	38.4304	Undetermined	Undetermined	38.5968	37.3486	38.1256	36.4712
L11	hsa-miR-298	Undetermined	Undetermined	Undetermined	Undetermined	Undetermined	Undetermined	Undetermined	Undetermined	Undetermined	Undetermined	Undetermined	Undetermined	Undetermined	Undetermined	Undetermined	Undetermined
L12	hsa-miR-193a-5p	38.0699	38.8581	35.0185	37.3817	36.5358	Undetermined	38.8346	Undetermined	35.9579	36.0454	33.902	34.8965	36.6527	37.5595	37.8154	Undetermined
L13	hsa-miR-449b-5p	Undetermined	Undetermined	Undetermined	Undetermined	Undetermined	Undetermined	Undetermined	Undetermined	Undetermined	Undetermined	Undetermined	Undetermined	Undetermined	Undetermined	Undetermined	Undetermined
L14	hsa-miR-520d-5p	Undetermined	Undetermined	Undetermined	Undetermined	Undetermined	Undetermined	Undetermined	Undetermined	Undetermined	Undetermined	Undetermined	Undetermined	Undetermined	Undetermined	Undetermined	Undetermined
L15	hsa-miR-192-5p	32.8396	35.4711	30.2992	31.4008	31.976	Undetermined	33.7811	34.9156	31.7442	32.7883	29.507	29.7301	31.2167	33.631	33.1225	33.6378
L16	hsa-miR-29a-3p	33.0285	35.797	31.7468	31.8846	33.0922	Undetermined	32.9594	Undetermined	31.4583	32.6282	29.2503	29.7929	31.0582	32.3026	31.9975	32.5215
L17	hsa-miR-18a-3p	36.034	36.7688	39.9972	Undetermined	36.1893	Undetermined	36.088	39.7006	36.2363	Undetermined	37.899	Undetermined	35.7343	34.8816	34.8562	38.9211
L18	hsa-miR-383-5p	Undetermined	Undetermined	Undetermined	Undetermined	Undetermined	Undetermined	Undetermined	Undetermined	Undetermined	Undetermined	Undetermined	Undetermined	Undetermined	Undetermined	Undetermined	Undetermined
L19	hsa-miR-9-5p	Undetermined	Undetermined	Undetermined	Undetermined	37.7607	Undetermined	Undetermined	Undetermined	Undetermined	Undetermined	37.4995	Undetermined	Undetermined	Undetermined	Undetermined	Undetermined
L20	hsa-miR-142-5p	30.8563	33.9249	31.4949	33.7255	31.1408	Undetermined	31.2686	Undetermined	29.6183	30.2908	30.7324	30.3603	30.1214	30.7321	30.2834	30.4741
L21	hsa-miR-363-5p	Undetermined	Undetermined	Undetermined	Undetermined	Undetermined	Undetermined	Undetermined	Undetermined	Undetermined	Undetermined	Undetermined	Undetermined	Undetermined	Undetermined	Undetermined	Undetermined
L22	hsa-miR-147b	Undetermined	Undetermined	Undetermined	Undetermined	Undetermined	Undetermined	Undetermined	Undetermined	Undetermined	Undetermined	Undetermined	Undetermined	Undetermined	Undetermined	Undetermined	Undetermined
L23	hsa-miR-197-3p	31.8947	32.492	33.4773	33.577	32.7173	35.9047	33.4241	Undetermined	31.7197	31.2372	32.4175	32.3105	32.8163	32.1721	32.6308	32.199
L24	hsa-miR-597-5p	Undetermined	Undetermined	Undetermined	Undetermined	Undetermined	Undetermined	Undetermined	Undetermined	Undetermined	Undetermined	Undetermined	Undetermined	Undetermined	Undetermined	Undetermined	Undetermined
M1	hsa-miR-326	34.3467	Undetermined	Undetermined	Undetermined	35.7708	Undetermined	Undetermined	35.7923	32.3306	35.829	33.0788	33.4745	32.3411	33.0952	33.4867	34.0808
M2	hsa-miR-15b-5p	29.8821	31.969	31.4281	32.4129	30.3369	38.4106	30.2329	36.2575	29.291	30.3224	30.0918	31.5324	29.9229	30.8086	30.3668	30.3724
M3	hsa-miR-105-5p	39.3215	Undetermined	Undetermined	38.5206	Undetermined	Undetermined	39.0522	Undetermined	Undetermined	Undetermined	Undetermined	Undetermined	Undetermined	Undetermined	Undetermined	Undetermined
M4	hsa-miR-196b-5p	34.8776	Undetermined	35.717	Undetermined	35.8169	Undetermined	36.9053	Undetermined	35.8436	Undetermined	35.1882	Undetermined	35.1744	35.601	Undetermined	39.1376
M5	hsa-miR-296-5p	Undetermined	36.2087	Undetermined	Undetermined	35.6833	Undetermined	Undetermined	Undetermined	36.0088	Undetermined	Undetermined	Undetermined	Undetermined	Undetermined	Undetermined	Undetermined
M6	hsa-miR-20b-5p	38.2234	39.1945	Undetermined	Undetermined	35.8259	Undetermined	37.3043	Undetermined	34.7271	35.827	38.1425	36.4123	34.5617	38.6645	36.561	36.6062
M7	hsa-miR-147a	Undetermined	Undetermined	Undetermined	Undetermined	Undetermined	Undetermined	Undetermined	Undetermined	Undetermined	Undetermined	Undetermined	Undetermined	Undetermined	Undetermined	Undetermined	Undetermined
M8	hsa-miR-198	Undetermined	Undetermined	Undetermined	Undetermined	Undetermined	Undetermined	Undetermined	Undetermined	Undetermined	Undetermined	Undetermined	Undetermined	Undetermined	Undetermined	Undetermined	Undetermined
M9	hsa-miR-375	Undetermined	Undetermined	37.0879	Undetermined	Undetermined	Undetermined	34.4827	Undetermined	Undetermined	Undetermined	34.8775	35.8062	34.0012	36.4999	36.3075	34.5233
M10	hsa-miR-517a-3p	Undetermined	Undetermined	Undetermined	Undetermined	Undetermined	Undetermined	Undetermined	Undetermined	Undetermined	Undetermined	Undetermined	Undetermined	Undetermined	Undetermined	Undetermined	Undetermined
M11	hsa-miR-361-3p	35.8022	Undetermined	35.7996	Undetermined	36.548	Undetermined	Undetermined	Undetermined	Undetermined	37.3143	33.6962	Undetermined	35.7283	37.6377	36.4431	Undetermined
M12	hsa-miR-21-3p	Undetermined	Undetermined	38.145	39.3848	35.9295	Undetermined	36.119	Undetermined	35.9906	38.1767	33.9186	35.0935	Undetermined	Undetermined	Undetermined	Undetermined
M13	hsa-miR-373-3p	Undetermined	38.6008	38.0503	37.8906	Undetermined	Undetermined	Undetermined	37.8363	37.7715	36.9491	38.8587	38.1329	37.4597	37.7342	39.0759	36.7192
M14	hsa-miR-518f-3p	Undetermined	Undetermined	Undetermined	Undetermined	Undetermined	Undetermined	Undetermined	Undetermined	Undetermined	Undetermined	Undetermined	Undetermined	Undetermined	Undetermined	Undetermined	Undetermined
M15	hsa-miR-222-3p	30.9798	33.0874	30.1627	31.737	31.1569	37.6304	30.5249	35.0236	30.9568	31.1296	29.5485	30.9751	30.8218	30.7683	31.5677	31.5866
M16	hsa-miR-617	Undetermined	Undetermined	Undetermined	Undetermined	Undetermined	Undetermined	Undetermined	Undetermined	Undetermined	Undetermined	Undetermined	Undetermined	Undetermined	Undetermined	Undetermined	Undetermined
M17	hsa-miR-154-5p	38.1321	Undetermined	33.2992	35.7249	32.7801	Undetermined	34.0188	Undetermined	35.7157	Undetermined	32.6019	Undetermined	32.8083	34.6511	33.2484	35.7514
M18	hsa-miR-708-5p	Undetermined	Undetermined	Undetermined	Undetermined	Undetermined	Undetermined	Undetermined	Undetermined	Undetermined	Undetermined	Undetermined	Undetermined	Undetermined	Undetermined	37.9782	Undetermined
M19	hsa-let-7b-5p	29.2092	32.8697	29.7623	32.0731	29.6298	Undetermined	29.4884	Undetermined	29.6438	29.7155	29.4734	30.622	29.586	30.7401	30.3502	30.8032
M20	hsa-miR-95-3p	36.0955	Undetermined	Undetermined	35.6331	Undetermined	Undetermined	Undetermined	Undetermined	Undetermined	Undetermined	Undetermined	Undetermined	36.5796	Undetermined	Undetermined	Undetermined
M21	hsa-miR-517c-3p	Undetermined	Undetermined	37.5145	Undetermined	Undetermined	Undetermined	Undetermined	Undetermined	Undetermined	Undetermined	Undetermined	Undetermined	Undetermined	Undetermined	Undetermined	Undetermined
M22	hsa-miR-151a-5p	29.5022	32.2521	30.1342	32.3049	29.7215	Undetermined	29.5022	35.387	29.8246	30.0235	29.4751	30.3418	30.4087	30.4801	30.344	30.6085
M23	hsa-miR-502-5p	37.4882	35.5156	37.7951	36.6765	38.2003	38.2624	37.0741	35.6492	Undetermined	Undetermined	39.2556	39.3192	34.3721	38.0521	Undetermined	39.6468
M24	hsa-miR-345-5p	33.4614	38.3543	31.1406	34.3372	32.6378	Undetermined	33.2598	36.3586	32.6088	33.4787	30.6342	31.6807	31.9252	33.2425	32.359	32.9013
N1	hsa-miR-509-3p	36.7465	Undetermined	Undetermined	Undetermined	39.0023	37.6498	Undetermined	Undetermined	Undetermined	Undetermined	Undetermined	Undetermined	Undetermined	Undetermined	Undetermined	Undetermined
N2	hsa-miR-134-5p	Undetermined	Undetermined	33.1558	35.7536	33.5623	Undetermined	34.0055	38.5496	35.4984	35.5389	34.4016	38.0412	35.4238	Undetermined	38.2191	Undetermined
N3	hsa-miR-382-5p	33.8393	35.6409	35.3048	Undetermined	32.045	Undetermined	Undetermined	Undetermined	33.359	Undetermined	33.7354	35.3488	32.827	35.6761	Undetermined	Undetermined
N4	hsa-miR-490-3p	Undetermined	Undetermined	Undetermined	Undetermined	Undetermined	Undetermined	Undetermined	Undetermined	Undetermined	Undetermined	Undetermined	Undetermined	Undetermined	Undetermined	Undetermined	38.2282
N5	hsa-miR-200c-3p	33.911	Undetermined	35.5285	Undetermined	37.1279	Undetermined	Undetermined	Undetermined	36.0023	34.3329	36.4911	34.665	Undetermined	Undetermined	Undetermined	37.1365
N6	hsa-miR-30a-5p	35.2915	36.799	34.5523	35.5772	35.5112	Undetermined	37.7134	Undetermined	35.3624	38.1942	32.6501	34.2106	34.9236	34.942	39.1308	34.2985
N7	hsa-miR-181b-5p	35.3329	Undetermined	35.7283	Undetermined	34.4322	Undetermined	36.1955	Undetermined	35.5147	35.3418	39.043	Undetermined	35.7285	37.1394	35.1125	37.0013
N8	hsa-miR-33a-5p	31.4183	38.2424	31.6836	34.4593	33.5119	Undetermined	32.9348	39.7654	31.063	32.08	32.4301	33.8784	32.2216	33.0829	31.454	32.912
N9	hsa-miR-195-5p	34.1462	Undetermined	Undetermined	Undetermined	39.5059	Undetermined	36.4652	Undetermined	33.8107	38.6964	36.1307	38.4851	39.5157	34.802	34.4216	36.5077
N10	hsa-miR-874-3p	Undetermined	38.1272	Undetermined	Undetermined	Undetermined	Undetermined	36.7943	Undetermined	Undetermined	Undetermined	32.9717	35.7099	34.1503	36.2539	35.0559	38.4822
N11	hsa-miR-135a-5p	36.8904	Undetermined	Undetermined	Undetermined	Undetermined	Undetermined	35.8654	Undetermined	37.342	Undetermined	Undetermined	Undetermined	Undetermined	37.536	35.8475	Undetermined
N12	hsa-miR-26a-2-3p	Undetermined	38.2402	Undetermined	Undetermined	Undetermined	Undetermined	Undetermined	Undetermined	Undetermined	Undetermined	Undetermined	Undetermined	36.8133	Undetermined	Undetermined	Undetermined
N13	hsa-miR-146b-5p	35.8674	37.3728	36.0915	36.7037	35.5566	Undetermined	34.9783	Undetermined	36.3989	35.593	34.1681	35.0934	34.615	36.2329	35.31	36.727
N14	hsa-miR-412-3p	Undetermined	Undetermined	Undetermined	Undetermined	Undetermined	Undetermined	39.6347	37.2594	Undetermined	Undetermined	Undetermined	Undetermined	Undetermined	Undetermined	Undetermined	Undetermined
N15	hsa-miR-1	34.8938	Undetermined	36.7121	Undetermined	35.7237	Undetermined	37.2693	Undetermined	34.5556	Undetermined	Undetermined	35.8557	Undetermined	35.7533	37.1607	35.7846
N16	hsa-miR-299-3p	Undetermined	Undetermined	Undetermined	Undetermined	Undetermined	Undetermined	Undetermined	Undetermined	Undetermined	Undetermined	Undetermined	Undetermined	Undetermined	Undetermined	Undetermined	Undetermined
N17	hsa-miR-142-3p	26.2226	28.1086	26.8443	28.6251	26.6658	35.9274	26.4966	31.511	26.2085	26.9491	28.0279	28.03	26.3225	27.0923	26.9524	27.1498
N18	hsa-miR-338-3p	32.4675	Undetermined	32.7215	34.9339	33.0239	Undetermined	32.5292	Undetermined	32.1498	32.6066	32.4862	33.3351	32.6131	34.0016	32.5195	33.2396
N19	hsa-miR-584-5p	34.269	36.5835	35.8434	38.5272	35.3352	Undetermined	34.6919	39.9614	34.0938	36.587	35.3439	36.813	34.9065	35.5156	36.2645	36.934
N20	hsa-miR-377-3p	Undetermined	Undetermined	38.2454	Undetermined	Undetermined	Undetermined	Undetermined	Undetermined	36.6594	35.936	35.1795	35.5564	35.9738	Undetermined	Undetermined	36.5124
N21	hsa-miR-216a-5p	Undetermined	Undetermined	Undetermined	Undetermined	Undetermined	Undetermined	Undetermined	Undetermined	Undetermined	Undetermined	Undetermined	Undetermined	Undetermined	Undetermined	Undetermined	Undetermined
N22	hsa-miR-424-5p	30.9944	33.6425	31.3645	31.4431	31.0228	Undetermined	31.1967	Undetermined	29.4692	29.5218	30.4139	30.9478	29.5567	30.5234	30.4345	30.719
N23	hsa-miR-921	Undetermined	Undetermined	Undetermined	Undetermined	Undetermined	Undetermined	Undetermined	Undetermined	Undetermined	Undetermined	Undetermined	Undetermined	Undetermined	Undetermined	Undetermined	Undetermined
N24	hsa-miR-513a-5p	Undetermined	Undetermined	Undetermined	Undetermined	Undetermined	Undetermined	Undetermined	Undetermined	Undetermined	Undetermined	Undetermined	Undetermined	Undetermined	Undetermined	Undetermined	Undetermined
O1	hsa-miR-140-3p	31.8235	33.3334	31.4763	33.0063	31.3473	36.5699	31.0399	38.2358	30.5668	32.6406	30.1795	32.0264	30.1781	32.2782	31.2326	31.8292
O2	hsa-miR-181a-5p	30.1245	32.3028	31.3646	33.21	30.946	Undetermined	30.8453	36.1072	30.2849	30.5183	31.0462	31.9223	31.0038	31.535	31.0021	31.6199
O3	hsa-miR-10a-5p	38.4886	Undetermined	Undetermined	35.9052	Undetermined	Undetermined	38.0195	Undetermined	35.9741	35.3962	37.5756	37.4744	36.9776	37.4351	37.2287	38.07
O4	hsa-miR-106a-5p	27.309	29.7588	27.9899	30.4963	27.7458	34.5579	27.7124	31.9787	27.445	28.1152	28.1291	29.2306	27.6756	28.5681	28.2603	28.3431
O5	hsa-miR-182-5p	34.6926	Undetermined	Undetermined	37.7859	35.6024	Undetermined	34.8708	Undetermined	33.0828	Undetermined	35.3587	34.4487	35.5552	Undetermined	35.5998	35.6663
O6	hsa-miR-370-3p	Undetermined	35.817	36.317	Undetermined	38.2726	Undetermined	Undetermined	Undetermined	33.0675	Undetermined	35.2236	Undetermined	Undetermined	35.0404	Undetermined	Undetermined
O7	hsa-miR-576-5p	36.5061	Undetermined	39.0073	Undetermined	34.3923	Undetermined	Undetermined	Undetermined	38.3148	39.2234	Undetermined	36.8719	37.584	Undetermined	Undetermined	35.3341
O8	hsa-miR-425-3p	33.3282	35.2277	34.061	35.4377	34.8078	Undetermined	34.6129	Undetermined	33.839	34.4354	34.6378	33.6894	32.5058	34.0955	33.4264	34.6054
O9	hsa-miR-450a-5p	Undetermined	35.8487	Undetermined	Undetermined	34.7048	Undetermined	34.8209	Undetermined	34.0716	35.6319	39.045	38.518	Undetermined	Undetermined	36.7522	38.4672
O10	hsa-miR-411-5p	Undetermined	35.9202	34.139	36.644	33.6618	Undetermined	34.9404	Undetermined	34.263	Undetermined	35.6606	Undetermined	35.8133	36.1031	35.872	Undetermined
O11	hsa-miR-216b-5p	Undetermined	Undetermined	Undetermined	Undetermined	Undetermined	Undetermined	Undetermined	Undetermined	Undetermined	Undetermined	39.0683	37.1113	Undetermined	Undetermined	Undetermined	Undetermined
O12	hsa-miR-106b-5p	29.3982	32.5182	30.4998	32.8047	30.5283	Undetermined	30.097	36.6763	29.117	30.0889	30.4786	30.6494	29.1967	29.8511	29.6618	29.4293
O13	hsa-miR-22-3p	31.613	35.1645	30.6678	32.6832	31.1685	38.8275	31.7507	37.3062	30.3683	31.2654	28.4035	28.8921	29.6565	31.2624	30.8348	31.1312
O14	hsa-miR-510-5p	Undetermined	Undetermined	Undetermined	Undetermined	Undetermined	Undetermined	Undetermined	Undetermined	Undetermined	Undetermined	Undetermined	37.0884	39.5462	Undetermined	Undetermined	Undetermined
O15	hsa-miR-212-3p	Undetermined	Undetermined	Undetermined	Undetermined	Undetermined	Undetermined	36.6066	Undetermined	Undetermined	Undetermined	Undetermined	38.5137	Undetermined	Undetermined	Undetermined	Undetermined
O16	hsa-miR-525-5p	Undetermined	Undetermined	Undetermined	Undetermined	Undetermined	Undetermined	Undetermined	Undetermined	Undetermined	Undetermined	Undetermined	Undetermined	Undetermined	Undetermined	Undetermined	Undetermined
O17	hsa-miR-542-5p	Undetermined	34.5936	35.6569	Undetermined	Undetermined	Undetermined	Undetermined	Undetermined	39.0242	Undetermined	Undetermined	38.1821	38.9974	Undetermined	35.4988	Undetermined
O18	hsa-miR-576-3p	Undetermined	Undetermined	Undetermined	Undetermined	Undetermined	Undetermined	Undetermined	Undetermined	Undetermined	Undetermined	Undetermined	Undetermined	36.409	Undetermined	37.615	Undetermined
O19	hsa-miR-583	Undetermined	Undetermined	Undetermined	Undetermined	Undetermined	Undetermined	Undetermined	Undetermined	Undetermined	Undetermined	Undetermined	Undetermined	Undetermined	Undetermined	Undetermined	Undetermined
O20	hsa-miR-483-3p	Undetermined	Undetermined	35.8982	35.9439	39.519	Undetermined	37.822	Undetermined	36.691	37.0334	34.7825	34.5134	39.7132	Undetermined	36.7018	Undetermined
O21	hsa-miR-582-5p	Undetermined	Undetermined	34.2449	Undetermined	36.7018	Undetermined	35.9337	Undetermined	34.1867	34.2521	Undetermined	Undetermined	35.5945	35.5364	Undetermined	35.5065
O22	hsa-miR-183-5p	Undetermined	Undetermined	Undetermined	Undetermined	Undetermined	Undetermined	Undetermined	38.007	Undetermined	35.7003	Undetermined	Undetermined	Undetermined	Undetermined	Undetermined	Undetermined
O23	hsa-miR-33b-5p	Undetermined	Undetermined	Undetermined	39.3702	36.9655	Undetermined	39.2033	Undetermined	36.6308	39.1812	38.4004	38.7776	37.6392	36.2681	36.0916	Undetermined
O24	hsa-miR-193a-3p	39.5916	Undetermined	38.168	Undetermined	Undetermined	Undetermined	Undetermined	Undetermined	37.8352	Undetermined	35.7252	36.9189	39.5991	38.1347	Undetermined	39.5241
P1	hsa-miR-153-3p	37.7645	Undetermined	Undetermined	38.1763	35.1788	Undetermined	38.5911	Undetermined	36.2874	Undetermined	Undetermined	36.5273	Undetermined	Undetermined	36.0714	Undetermined
P2	hsa-let-7e-5p	32.8387	Undetermined	32.9861	35.5529	32.2321	Undetermined	31.9826	Undetermined	33.0714	34.6677	32.587	34.059	32.7965	33.5569	32.2889	32.404
P3	hsa-miR-409-3p	33.8809	36.4365	32.2278	36.7235	32.5924	35.458	35.3421	35.6574	35.6425	33.6796	34.0883	35.4724	33.1199	34.2093	34.972	34.8758
P4	hsa-miR-100-5p	35.1156	38.441	34.5343	35.9676	38.4918	Undetermined	35.1023	Undetermined	33.9953	37.1863	32.4789	33.0674	34.6603	35.557	38.9452	36.0146
P5	hsa-miR-629-5p	Undetermined	Undetermined	36.1779	Undetermined	34.4147	Undetermined	36.1252	Undetermined	35.6905	Undetermined	33.4569	Undetermined	34.9844	35.9239	35.9241	34.852
P6	hsa-miR-484	30.867	32.2788	31.6899	34.5798	31.0696	36.9173	31.9684	36.4562	30.237	31.8488	30.7549	32.6147	30.2853	32.8144	31.4566	31.6781
P7	hsa-miR-429	Undetermined	Undetermined	Undetermined	Undetermined	Undetermined	Undetermined	Undetermined	Undetermined	Undetermined	Undetermined	Undetermined	Undetermined	Undetermined	Undetermined	Undetermined	Undetermined
P8	hsa-miR-30c-2-3p	Undetermined	Undetermined	Undetermined	Undetermined	Undetermined	Undetermined	Undetermined	Undetermined	Undetermined	Undetermined	Undetermined	Undetermined	Undetermined	Undetermined	Undetermined	Undetermined
P9	hsa-miR-518a-3p	Undetermined	Undetermined	Undetermined	Undetermined	Undetermined	Undetermined	Undetermined	Undetermined	Undetermined	Undetermined	Undetermined	Undetermined	Undetermined	Undetermined	Undetermined	Undetermined
P10	hsa-miR-340-5p	34.3565	Undetermined	35.7241	35.5705	34.928	Undetermined	34.318	Undetermined	32.6629	33.5046	32.8149	32.5569	33.8469	33.9487	33.0657	33.5663
P11	hsa-miR-508-3p	Undetermined	Undetermined	Undetermined	Undetermined	Undetermined	Undetermined	Undetermined	Undetermined	Undetermined	Undetermined	Undetermined	Undetermined	Undetermined	Undetermined	Undetermined	Undetermined
P12	hsa-miR-381-3p	Undetermined	Undetermined	Undetermined	Undetermined	Undetermined	Undetermined	36.6467	Undetermined	Undetermined	Undetermined	36.6922	35.6041	Undetermined	38.0737	35.6944	Undetermined
P13	hsa-miR-148a-3p	30.8315	33.125	30.1095	30.7628	30.8228	35.2026	30.8482	Undetermined	29.7973	30.3361	28.3988	29.7427	29.6712	31.0081	31.0341	31.4259
P14	hsa-miR-146a-5p	30.0631	32.8138	30.9832	32.7223	30.3917	Undetermined	30.5359	36.715	29.7266	30.344	29.2206	30.4456	30.2381	30.7678	30.7699	30.6297
P15	hsa-miR-139-5p	32.6788	33.5754	33.7869	36.1612	33.1702	Undetermined	31.7172	Undetermined	33.3873	32.8599	32.72	32.7763	32.7492	32.2286	32.8876	34.1324
P16	hsa-miR-373-5p	37.8661	37.5546	39.6503	37.8099	39.6538	Undetermined	39.4044	39.2612	Undetermined	Undetermined	Undetermined	39.9033	38.1039	39.7082	Undetermined	Undetermined
P17	hsa-miR-149-5p	Undetermined	Undetermined	39.4224	Undetermined	Undetermined	Undetermined	Undetermined	Undetermined	Undetermined	Undetermined	Undetermined	Undetermined	Undetermined	Undetermined	Undetermined	Undetermined
P18	hsa-miR-642a-5p	38.2425	Undetermined	Undetermined	38.272	Undetermined	Undetermined	37.2146	Undetermined	Undetermined	Undetermined	Undetermined	38.4402	Undetermined	Undetermined	Undetermined	Undetermined
P19	hsa-miR-31-5p	Undetermined	Undetermined	39.699	36.0125	36.6738	39.1168	Undetermined	36.5067	38.1318	38.6739	36.7395	37.6946	36.696	35.567	37.4764	39.2851
P20	hsa-miR-451a	23.5281	27.359	24.613	27.6639	23.1944	33.1413	23.2152	30.0814	22.0358	24.772	24.4118	26.3051	21.9503	24.8295	22.6388	24.3808
P21	hsa-miR-620	Undetermined	Undetermined	Undetermined	Undetermined	Undetermined	Undetermined	Undetermined	Undetermined	Undetermined	Undetermined	Undetermined	Undetermined	Undetermined	Undetermined	Undetermined	Undetermined
P22	hsa-miR-27b-3p	28.4517	30.3195	29.53	30.3361	28.8524	36.0508	28.6816	34.3409	28.1603	28.3728	29.4213	29.2855	28.7532	28.9904	29.1172	28.8332
P23	hsa-miR-523-3p	Undetermined	34.5368	Undetermined	Undetermined	Undetermined	Undetermined	Undetermined	Undetermined	Undetermined	Undetermined	Undetermined	Undetermined	Undetermined	Undetermined	Undetermined	Undetermined
P24	hsa-miR-374a-5p	32.8868	34.8283	34.6012	34.797	34.5487	Undetermined	33.7475	Undetermined	33.5736	33.0325	34.1255	34.2019	34.2246	34.1876	33.6085	33.5609
